# Supplementary material for: Dissecting grain yield pathways and their interactions with grain dry matter content by a two-step correlation approach with maize seedling transcriptome
Source: BMC Plant Biol. 2010 Apr 12;10:63. doi: 10.1186/1471-2229-10-63 (PMC2923537; doi:10.1186/1471-2229-10-63)
Supplement: Additional file 2 — List of trait-involved genes including comprehensive annotation. The genes involved in grain yield and grain dry matter content (GDMC) were collected through Step 1 (F) and Step 2 (S). For each gene, the mean and the fold-change (FD) of mid-parent expression were calculated; positive (P) or negative (N) association to grain yield and GDMC is also provided. The correlation (r) of each gene with hybrid performance for grain yield (PY), mid-parent heterosis for grain yield (HY), hybrid performance for GDMC (PD) and the respective p-values (p) were listed. [file 1471-2229-10-63-S2.XLS]

## Sheet: additional file 1
Additional file 1 – List of trait-involved genes including comprehensive annotation.
Probe ID	Mean	FD	Association			Step			Correlation Analysis							Annotation
			grain yield	GDMC		grain yield	GDMC		PY		HY		PD			TIGR rice database			TAIR Arabidopsis database			Swissprot Knowledgebase			Uniprot Knowledgebase			Transcription factor	Protein kinase	MIPS Catalogue	Phytohormone signaling pathway (auto-annotation)	Cell Cycle	Maizearray site
									p	r	p	r	p	r		Locus ID	Description	e-value	Locus ID	Description	e-value	Accession Number	Description	e-value	Accession Number	Description	e-value
MZ00000426	7.85867	1.45487	N			S			0.00148259	-0.383783	0.00727895	-0.32561	0.253984	0.151268																			NA
MZ00000439	8.08013	2.7292	N			F			5.5905e-05	-0.471751	1.68729e-06	-0.532876	0.0101655	0.309592																			NA
MZ00000522	7.64394	1.31309		P			S		0.618024	-0.0754322	0.726702	-0.0547681	0.00188888	0.365814		LOC_Os05g46360	11975.m08761 protein lysine decarboxylase, putative, expressed	1.1e-08							Q5TKP8	Putative lysine decarboxylase-like protein. {Oryza sativa}{Viridiplantae}{Eukaryota}	4.2e-07						NA
MZ00000595	7.96148	1.34323	P			F			0.000945467	0.397294	2.22764e-06	0.527714	0.0253034	-0.273442		LOC_Os03g07190	11973.m06236 protein expressed protein	3.2e-35	At1g13990	F7A19.8; expressed protein	4.6e-30				Q8S7U4	Hypothetical protein OSJNBa0091P11.31. {Oryza sativa}{Viridiplantae}{Eukaryota}	1.6e-33						hypothetical protein {Oryza sativa (japonica cultivar-group);}
MZ00000601	8.1161	1.75357	N	P		F	F		5.02392e-05	-0.474007	0.00855825	-0.319942	6.06903e-05	0.457273		LOC_Os01g73950	11971.m13422 protein pentatricopeptide, putative, expressed	2.1e-47	At3g48250	T29H11.230; pentatricopeptide (PPR) repeat-containing protein	1.3e-26				Q94DI0	Pentatricopeptide (PPR) repeat-containing protein-like. {Oryza sativa}{Viridiplantae}{Eukaryota}	8.3e-46						unknown protein {Oryza sativa (japonica cultivar-group);}
MZ00000614	8.43738	1.84724		N			F		0.000129731	0.451887	0.00192148	0.370219	9.99357e-05	-0.445154		LOC_Os10g14230	11980.m04671 protein hAT family dimerisation domain containing protein, expressed	4e-20				P08770	TRA1_MAIZE Putative AC transposase (ORFA) - Zea mays (Maize)	2.4e-17	Q8S6T7	Putative activator-like transposable element. {Oryza sativa}{Viridiplantae}{Eukaryota}	1.6e-18						putative activator-like transposable element {Oryza sativa (japonica cultivar-group);} ^|^GB|AAM18172.1|20270084|AC092172 Putative activator-like transposable element {Oryza sativa (japonica cultivar-group);-TRUNCATED-
MZ00000625	8.31305	1.60931	P			S			0.00306954	0.360873	0.0272038	0.275262	0.786221	-0.042937		LOC_Os11g48020	11981.m08600 protein Sterol desaturase family protein, expressed	2.8e-29	At2g29390	F16P2.23; sterol 4-alpha-methyl-oxidase 1 (SMO1) [EC:1.14.13.72]; K07750 methylsterol monooxygenase	7.8e-28	O59933	ERG25_CANAL C-4 methylsterol oxidase (EC 1.14.13.72) (Methylsterol monooxygenase) - Candida albicans (Yeast)	4.2e-11	Q8GVD2	Putative sterol 4-alpha-methyl-oxidase. {Zea mays}{Viridiplantae}{Eukaryota}	1.1e-27						putative sterol 4-alpha-methyl-oxidase {Zea mays;}
MZ00000781	9.66128	1.49373		P			F		0.480589	-0.103027	0.18546	0.175599	9.10643e-06	0.498035		LOC_Os08g38900	11978.m07873 protein Caffeoyl-CoA O-methyltransferase 1, putative, expressed	1.8e-98	At4g34050	F28A23.190; caffeoyl-CoA 3-O-methyltransferase, putative [EC:2.1.1.104]; K00588 caffeoyl-CoA O-methyltransferase	3.8e-74	Q9XGD6	CAMT1_MAIZE Caffeoyl-CoA O-methyltransferase 1 (EC 2.1.1.104) (Trans-caffeoyl-CoA 3-O-methyltransferase 1) (CCoAMT-1) (CCoAOMT-1) - Zea mays (Maize)	2.3e-74	Q9XGP7	Caffeoyl-CoA O-methyltransferase (Caffeoyl-CoA 3-O- methyltransferase). {Oryza sativa}{Viridiplantae}{Eukaryota}	8.9e-97			cell wall;BIOGENESIS OF CELLULAR COMPONENTS;			putative caffeoyl-CoA O-methyltransferase 1 {Oryza sativa (japonica cultivar-group);} ^|^GB|AAT68023.1|49618877|AY644637 caffeoyl-CoA O-methyltransferase {Oryza sativa (japonica cultivar-group);} -TRUNCATED-
MZ00000787	8.71647	1.95047	P			F			0.00291225	0.362658	1.6158e-06	0.533818	0.109302	0.203899		LOC_Os05g36190	11975.m07850 protein Tubby protein, putative, expressed	1.4e-57	At1g76900	F22K20.1; F-box family protein / tubby family protein	1.5e-57	P50586	TUB_MOUSE Tubby protein - Mus musculus (Mouse)	5.9e-20	Q75HX5	Putative tubby protein. {Oryza sativa}{Viridiplantae}{Eukaryota}	7.1e-56	TUB					putative tubby protein {Oryza sativa (japonica cultivar-group);} ^|^GB|AAT07575.1|46981257|AC105318 putative tubby protein {Oryza sativa (japonica cultivar-group);}
MZ00000839	7.80882	2.08362	P			F			0.00583184	0.338477	1.21483e-05	0.49599	0.176525	0.17547		LOC_Os02g42670	11972.m09302 protein expressed protein	3.4e-15							Q6H7E6	PRLI-interacting factor N-like. {Oryza sativa}{Viridiplantae}{Eukaryota}	1.4e-13						PRLI-interacting factor N-like {Oryza sativa (japonica cultivar-group);}
MZ00000855	9.05811	3.22106	P			F			3.8815e-06	0.529205	2.11059e-07	0.569839	0.0159068	-0.292911																			NA
MZ00000873	8.42075	1.37182		P			F		0.359891	-0.129419	0.950004	-0.010894	2.61852e-05	0.476125		LOC_Os05g39680	11975.m08146 protein PX domain containing protein, expressed	1.1e-30	At5g07120	T28J14.60; expressed protein	1.6e-20				Q5QLT5	Hypothetical protein B1088C09.4. {Oryza sativa}{Viridiplantae}{Eukaryota}	2.4e-24			protein targeting, sorting and translocation;PROTEIN FATE (folding, modification, destination);			hypothetical protein similar to Arabidopsis thaliana chromosome 5, T28J14_60 {Oryza sativa (japonica cultivar-group);}
MZ00000880	9.27933	4.05057		P			F		0.102597	-0.214006	0.372616	-0.124804	7.49907e-05	0.452428		LOC_Os07g26440	11977.m06921 protein expressed protein	1.8e-12							Q7XI09	COP1-interacting protein 7 (CIP7)-like protein. {Oryza sativa}{Viridiplantae}{Eukaryota}	7.1e-11						COP1-interacting protein 7 (CIP7)-like protein {Oryza sativa (japonica cultivar-group);} ^|^GB|BAC79948.1|33146927|AP004395 COP1-interacting protein 7 (CIP7)-like protein {Oryza sativa (japonica cultivar-gro-TRUNCATED-
MZ00000896	8.76113	1.3809		P			F		0.736277	-0.0535486	0.999811	6.59722e-05	7.12116e-05	0.453675		LOC_Os05g29020	11975.m07188 protein expressed protein	7.5e-16	At4g16060	FCAALL.269; expressed protein	6.6e-15				Q6L483	Hypothetical protein OSJNBa0009L15.2 (Hypothetical protein OJ1045_C06.12). {Oryza sativa}{Viridiplantae}{Eukaryota}	3.8e-14						unknown protein {Oryza sativa (japonica cultivar-group);}
MZ00000904	7.99679	2.28277	P			S			0.00176118	0.378537	0.0591187	0.239836	0.0152519	-0.294511		LOC_Os04g01250	11974.m35230 protein Amidase family protein, expressed	1.1e-34	At5g64440	T12B11.3; expressed protein	1e-19	Q5LP80	GATA_SILPO Glutamyl-tRNA(Gln) amidotransferase subunit A (EC 6.3.5.-) (Glu-ADT subunit A) - Silicibacter pomeroyi	1.7e-10	Q7XTB3	OSJNBa0068L06.10 protein. {Oryza sativa}{Viridiplantae}{Eukaryota}	1.5e-32						OSJNBa0068L06.10 {Oryza sativa (japonica cultivar-group);}
MZ00000939	9.15628	2.42435	N			S			0.145754	-0.193992	0.000251017	-0.426388	0.0908071	-0.214041																			NA
MZ00000948	8.5451	3.15863		N			F		0.0735684	0.2319	0.927773	0.0156558	2.96054e-06	-0.520638		LOC_Os04g37480	11974.m08737 protein NADH-dependent oxidoreductase 1, putative, expressed	2e-35	At1g59950	F23H11.26; aldo/keto reductase, putative [EC:2.3.1.170]; K08243 6'-deoxychalcone synthase	4.7e-21	Q7G764	NADO1_ORYSA Probable NAD(P)H-dependent oxidoreductase 1 (EC 1.1.1.-) - Oryza sativa (Rice)	9.7e-21	Q7XV16	OSJNBa0064H22.4 protein. {Oryza sativa}{Viridiplantae}{Eukaryota}	9.9e-34						OSJNBa0064H22.4 {Oryza sativa (japonica cultivar-group);}
MZ00000958	7.59242	2.11747	P			S			0.000306843	0.428901	0.051423	0.246543	0.154044	-0.184182																			NA
MZ00001001	8.68408	1.65492		N			F		0.028592	0.276732	0.178467	0.178289	5.40682e-05	-0.459905		LOC_Os06g20860	11976.m06743 protein paramyosin, putative, expressed	2.9e-11	At2g26570	T9J22.24; expressed protein	3.2e-11				Q8H7V3	Hypothetical protein OSJNBb0043C10.8. {Oryza sativa}{Viridiplantae}{Eukaryota}	1.2e-38						Hypothetical protein {Oryza sativa (japonica cultivar-group);}
MZ00001023	7.6633	1.75271		P			S		0.971588	0.00645693	0.775286	0.0454271	0.00112311	0.38172		LOC_Os10g35180	11980.m06341 protein ABC-2 type transporter family protein, expressed	1.4e-80	At1g17840	F2H15.7; ABC transporter family protein	1.4e-67	Q8RXN0	WBC11_ARATH White-brown complex homolog protein 11 - Arabidopsis thaliana (Mouse-ear cress)	1.3e-66	Q8LNT5	Putative ABC transporter. {Oryza sativa}{Viridiplantae}{Eukaryota}	5.6e-79						putative ABC transporter {Oryza sativa (japonica cultivar-group);} ^|^GB|AAM92819.1|22128707|AC068950 putative ABC transporter {Oryza sativa (japonica cultivar-group);}
MZ00001121	10.3813	3.07945	N			F			0.0209785	-0.289407	2.05955e-05	-0.485376	0.864045	-0.0282182																			NA
MZ00001142	8.3491	1.96903	P	N		F	F		3.92528e-05	0.479224	8.09783e-05	0.454307	2.6287e-05	-0.475896		LOC_Os05g19970	11975.m06397 protein expressed protein	7.2e-17							Q75IH8	Putative zinc-finger protein. {Oryza sativa}{Viridiplantae}{Eukaryota}	2.6e-15						NA
MZ00001184	11.8704	3.1059	P			F			0.0159381	0.300957	1.84862e-08	0.605279	0.990794	0.00228728																			NA
MZ00001199	8.42488	7.76844	P			F			0.302782	0.143321	5.02783e-05	0.465354	0.881966	-0.0245923		LOC_Os08g16600	11978.m05781 protein WD-40 repeat protein family, putative, expressed	1.2e-15	At4g30840	T10C21.7; WD-40 repeat protein family	8.8e-15				Q6YTK1	Putative Nucleoporin Nup43. {Oryza sativa}{Viridiplantae}{Eukaryota}	4.8e-14						putative Nucleoporin Nup43 {Oryza sativa (japonica cultivar-group);}
MZ00001239	8.77854	1.20216		P			F		0.0965191	-0.217528	0.863029	-0.0290242	5.16949e-05	0.461001		LOC_Os11g34870	11981.m07342 protein expressed protein	2.3e-18	At1g50020	F2J10.10; expressed protein	9.9e-12				Q8LED1	Tubulin alpha-6 chain, putative. {Arabidopsis thaliana}{Viridiplantae}{Eukaryota}	6.9e-10						NA
MZ00001286	9.44921	5.56928	N	P		S	F		0.00065504	-0.407754	0.00557988	-0.334825	1.72505e-05	0.485003		LOC_Os03g58050	11973.m10717 protein 40S ribosomal protein S18, putative, expressed	1.2e-26	At1g22780	T22J18.5; 40S ribosomal protein S18 (RPS18A); K02964 small subunit ribosomal protein S18e	1e-23	P34788	RS18_ARATH 40S ribosomal protein S18 - Arabidopsis thaliana (Mouse-ear cress)	9.4e-23	Q8H588	Putative ribosomal protein S18. {Oryza sativa}{Viridiplantae}{Eukaryota}	6.2e-25			protein binding;translation;PROTEIN SYNTHESIS;mitochondrion;SUBCELLULAR LOCALIZATION;nucleic acid binding;ribosomal proteins;ribosome biogenesis;translation initiation;RNA binding;cytoplasm;PROTEIN WITH BINDING FUNCTION OR COFACTOR REQUIREMENT (structural or catalytic);			putative ribosomal protein S18 {Oryza sativa (japonica cultivar-group);} ^|^GB|BAC24844.1|25553579|AP003843 putative ribosomal protein S18 {Oryza sativa (japonica cultivar-group);} ^|^GB|AAT76427.1|50400039|-TRUNCATED-
MZ00001323	8.63672	1.40822		P			F		0.08019	-0.227344	0.0531535	-0.244906	6.91659e-05	0.454414																			NA
MZ00001434	8.41177	1.73024	P			F			6.97601e-05	0.465998	3.44345e-06	0.520757	0.133188	-0.192886		LOC_Os01g03030	11971.m06942 protein alanyl-tRNA synthetase, putative, expressed	1.2e-07							Q5ZDT9	Hypothetical protein P0698A04.33 (Hypothetical protein P0684C01.1). {Oryza sativa}{Viridiplantae}{Eukaryota}	4.8e-06						NA
MZ00001457	7.40559	1.65546	N			S			0.000134742	-0.450763	0.00141574	-0.37957	0.0245915	0.274584		LOC_Os03g20640	11973.m07471 protein expressed protein	1.6e-113	At5g22340	MWD9.13; expressed protein	3.9e-65				Q84TE7	At5g22340. {Arabidopsis thaliana}{Viridiplantae}{Eukaryota}	2.7e-63						At5g22340 {Arabidopsis thaliana;}
MZ00001462	7.54169	3.30152	P			F			0.00115474	0.391568	1.94672e-07	0.571552	0.992519	0.00188068		LOC_Os08g17020	11978.m05822 protein hypothetical protein	2.9e-08							Q6YWZ4	Hypothetical protein OSJNBa0091D16.32 (Hypothetical protein OSJNBa0053M06.13). {Oryza sativa}{Viridiplantae}{Eukaryota}	1.1e-06						NA
MZ00001535	8.00397	1.5591	N	P		F	S		1.02126e-06	-0.556619	2.37706e-05	-0.482439	0.000898951	0.388127		LOC_Os05g42120	11975.m08385 protein heat shock protein, putative, expressed	2.7e-38	At5g54660	MRB17.16; expressed protein	1.9e-15				Q6AUW3	Hypothetical protein OJ1057_B02.14. {Oryza sativa}{Viridiplantae}{Eukaryota}	1.1e-36						unknown protein {Oryza sativa (japonica cultivar-group);}
MZ00001596	10.4375	2.61934		P			F		0.862272	-0.0296306	0.432164	0.111928	1.89722e-05	0.483111		LOC_Os07g37310	11977.m07981 protein expressed protein	4.8e-25	At4g27350	M4I22.160; expressed protein	3.8e-14				Q6Z402	Membrane lipoprotein lipid attachment site-containing protein- like. {Oryza sativa}{Viridiplantae}{Eukaryota}	2.4e-23						membrane lipoprotein lipid attachment site-containing protein -like {Oryza sativa (japonica cultivar-group);}
MZ00003507	10.2701	13.531	N			F			1.21813e-05	-0.503711	5.20821e-05	-0.464357	0.0789932	0.221488																			NA
MZ00003701	7.76889	1.54818		N			F		0.0160727	0.300526	0.0942619	0.215635	6.36534e-07	-0.546595																			NA
MZ00003703	8.56256	1.41102	P			F			1.76229e-05	0.495601	0.0116434	0.30876	0.489771	-0.0970303																			NA
MZ00003713	7.91642	1.29674		P			S		0.00210438	-0.373183	0.0798695	-0.224518	0.00163486	0.370124		LOC_Os01g25820	11971.m09042 protein respiratory burst oxidase 2, putative, expressed	1.1e-73	At1g09090	F7G19.4; respiratory burst oxidase protein B (RbohB) / NADPH oxidase	5.7e-56	Q672J9	NOX3_MOUSE NADPH oxidase 3 (EC 1.6.3.-) - Mus musculus (Mouse)	3.9e-15	Q5ZAJ0	Respiratory burst oxidase protein B. {Oryza sativa}{Viridiplantae}{Eukaryota}	5.5e-72						respiratory burst oxidase protein B {Oryza sativa (japonica cultivar-group);} ^|^GB|AAT35117.1|47525233|AY603975 respiratory burst oxidase protein B {Oryza sativa (indica cultivar-group);}
MZ00003819	8.74201	2.68288	P			F			0.0616525	0.240993	5.2335e-06	0.513254	0.951777	-0.0104822		LOC_Os06g39240	11976.m08462 protein Helix-turn-helix family protein, expressed	1.8e-57	At3g24500	MOB24.13; ethylene-responsive transcriptional coactivator, putative; K03627 putative transcription factor	1.5e-38	Q6PBY3	EDF1_BRARE Endothelial differentiation-related factor 1 homolog (EDF-1) - Brachydanio rerio (Zebrafish) (Danio rerio)	3.3e-27	Q69XD8	Putative ethylene-responsive transcriptional coactivator. {Oryza sativa}{Viridiplantae}{Eukaryota}	9e-56	MBF1		mRNA synthesis;TRANSCRIPTION;transcriptional control;RNA synthesis;			putative ethylene-responsive transcriptional coactivator {Oryza sativa (japonica cultivar-group);}
MZ00003912	8.50763	1.32057		N			F		0.913471	0.0191816	0.1983	-0.171432	4.13596e-05	-0.465548		LOC_Os04g52460	11974.m10139 protein Viral A-type inclusion protein repeat containing protein, expressed	3e-22							Q7XN10	OSJNBa0008M17.5 protein. {Oryza sativa}{Viridiplantae}{Eukaryota}	1.2e-20						OSJNBa0008M17.5 {Oryza sativa (japonica cultivar-group);}
MZ00003982	9.92464	2.20922		P			F		0.157778	-0.189027	0.897712	-0.0220034	2.46995e-07	0.562249		LOC_Os07g43770	11977.m08602 protein expressed protein	5.9e-11							Q8LHN8	Hypothetical protein P0519E12.107. {Oryza sativa}{Viridiplantae}{Eukaryota}	2.3e-09						unknown protein {Oryza sativa (japonica cultivar-group);}
MZ00003985	8.29094	1.72515		N			F		0.0186975	0.294338	0.639692	0.0705628	8.81993e-05	-0.448462																			NA
MZ00004029	8.95767	1.40468		N			F		0.888687	0.0242777	0.134646	-0.19548	1.04571e-06	-0.539007		LOC_Os05g50980	11975.m09165 protein SET domain containing protein, expressed	1.6e-79	At4g20130	F18F4.230; ribulose-1,5 bisphosphate carboxylase/oxygenase large subunit N-methyltransferase-related	2.8e-64				Q84JF5	Hypothetical protein At4g20120. {Arabidopsis thaliana}{Viridiplantae}{Eukaryota}	1.9e-62	SET					unknown protein {Arabidopsis thaliana;} ^|^GB|AAO42203.1|28393566|BT004184 unknown protein {Arabidopsis thaliana;}
MZ00004089	8.38576	1.92429	P			F			1.6254e-05	0.497239	0.0102181	0.313416	0.0386523	-0.255457																			NA
MZ00004091	8.3021	1.33154		P			F		0.534631	0.0919317	0.303714	0.141271	4.09147e-05	0.465781		LOC_Os10g33830	11980.m06212 protein MATH domain containing protein	6.1e-19	At3g20370	MQC12.15; meprin and TRAF homology domain-containing protein / MATH domain-containing protein	6.8e-06				Q7XDC5	Hypothetical protein. {Oryza sativa}{Viridiplantae}{Eukaryota}	1.4e-08						hypothetical protein {Oryza sativa (japonica cultivar-group);} ^|^GB|AAG13578.1|10140746|AC037425 hypothetical protein {Oryza sativa (japonica cultivar-group);}
MZ00004107	8.60238	1.40383		P			F		0.182495	-0.179434	0.857875	0.0300357	9.91076e-05	0.445397		LOC_Os01g69140	11971.m13015 protein regulatory protein, putative, expressed	2.5e-81	At4g19970	F18F4.70; expressed protein	2.2e-42	P0C042	Y4597_ARATH Hypothetical protein At4g15970 - Arabidopsis thaliana (Mouse-ear cress)	5.4e-27	Q852E1	Putative regulatory protein. {Oryza sativa}{Viridiplantae}{Eukaryota}	1.4e-52						hypothetical protein similar to Arabidopsis thaliana chromosome 1, T5E21.9 {Oryza sativa (japonica cultivar-group);}
MZ00004120	13.4627	2.52709	P			F			0.111843	0.209168	2.49039e-07	0.566104	0.287913	0.14197		LOC_Os11g02379	11981.m04436 protein Nonspecific lipid-transfer protein 1 precursor, putative, expressed	4.6e-11	At5g59310	MNC17.4; lipid transfer protein 4 (LTP 4)	6.2e-06	Q43193	NLTP1_SORBI Nonspecific lipid-transfer protein 1 precursor (LTP 1) - Sorghum bicolor (Sorghum) (Sorghum vulgare)	8.6e-13	O24583	Phospholipid transfer protein. {Zea mays}{Viridiplantae}{Eukaryota}	1.6e-17			CELLULAR TRANSPORT, TRANSPORT FACILITATION AND TRANSPORT ROUTES;lipid transport;transport facilitation;transported compounds (substrates);			phospholipid transfer protein - maize {Zea mays;} ^|^GB|AAB06443.1|1498597|ZMU66105 phospholipid transfer protein {Zea mays;}
MZ00004156	8.95416	1.8613	P			F			2.01292e-05	0.493314	0.00377604	0.348416	0.0516351	-0.242191		LOC_Os05g31140	11975.m07348 protein Lichenase II precursor, putative, expressed	1.6e-59	At3g57260	F28O9.110; glycosyl hydrolase family 17 protein [EC:3.2.1.39]; K01199 glucan endo-1,3-beta-D-glucosidase	6e-29	P12257	GUB2_HORVU Lichenase-2 precursor (EC 3.2.1.73) (Lichenase II) (Endo-beta-1,3-1,4 glucanase II) ((1->3,1->4)-beta-glucanase isoenzyme EII) (Fragment) - Hordeum vulgare (Barley)	4.5e-46	Q75K72	'putative beta-1,3-glucanase'. {Oryza sativa}{Viridiplantae}{Eukaryota}	6.3e-58			defense related proteins;disease, virulence and defense;CELL RESCUE, DEFENSE AND VIRULENCE;			beta-glucanase - rice {Oryza sativa;}
MZ00004170	8.53946	1.35176		P			F		0.097983	-0.216755	0.0933696	-0.216123	2.24659e-05	0.47936		LOC_Os01g64110	11971.m12526 protein Hevamine A precursor, putative, expressed	2e-119	At5g24090	MZF18.2; glycosyl hydrolase family 18 (acidic endochitinase) [EC:3.2.1.14]; K01183 chitinase	5.6e-74	P23472	CHLY_HEVBR Hevamine-A precursor [Includes: Chitinase (EC 3.2.1.14); Lysozyme (EC 3.2.1.17)] - Hevea brasiliensis (Para rubber tree)	4.8e-95	O49827	Chitinase (EC 3.2.1.14). {Oryza sativa}{Viridiplantae}{Eukaryota}	9.9e-118						chitinase (EC 3.2.1.14) III C10501 - rice {Oryza sativa;} ^|^GB|BAA23809.1|2696227|D55711 chitinase {Oryza sativa (japonica cultivar-group);}
MZ00004219	8.27876	1.31356	N			F			2.80788e-05	-0.485577	1.99885e-05	-0.486115	0.0137984	0.29823		LOC_Os02g40510	11972.m09137 protein Two-component response regulator-like PRR1, putative, expressed	1.4e-48	At5g61380	MFB13.13; pseudo-response regulator 1, APRR1 (APRR1/TOC1 family)	4.6e-18	Q689G9	PRR1_ORYSA Two-component response regulator-like PRR1 (Pseudo-response regulator 1) (OsPRR1) - Oryza sativa (Rice)	9.3e-48	Q689G9	Pseudo-response regulator 1. {Oryza sativa}{Viridiplantae}{Eukaryota}	7.2e-47	Pseudo ARR-B		unspecified signal transduction;CELLULAR COMMUNICATION/SIGNAL TRANSDUCTION MECHANISM;intracellular signalling;			pseudo-response regulator 1 {Oryza sativa (japonica cultivar-group);}
MZ00004234	7.75162	1.47125	P			F			0.00218821	0.371916	1.41698e-06	0.53608	0.285734	-0.142589		LOC_Os01g15490	11971.m08147 protein phosphoadenosine phosphosulfate, putative, expressed	1.5e-37	At5g03430	F12E4.190; phosphoadenosine phosphosulfate (PAPS) reductase family	3e-35	O74841	FAD1_SCHPO Probable FAD synthetase (EC 2.7.7.2) (FMN adenylyltransferase) (FAD pyrophosphorylase) (Flavin adenine dinucleotide synthetase) - Schizosaccharomyces pombe (Fission yeast)	1.1e-23	Q94EY8	Hypothetical protein F12E4_190. {Arabidopsis thaliana}{Viridiplantae}{Eukaryota}	2.1e-33						putative protein {Arabidopsis thaliana;} ^|^GB|AAK62461.1|14423558|AF387016 putative protein {Arabidopsis thaliana;}
MZ00004239	9.73103	1.61277		P			F		0.00019414	-0.441692	0.0114826	-0.309219	1.29236e-05	0.49112		LOC_Os08g41090	11978.m08087 protein Peroxidase family protein, expressed	9.5e-20	At4g32320	F10M6.50; peroxidase family protein	1.6e-12	Q8GY91	APX6_ARATH Putative L-ascorbate peroxidase 6 (EC 1.11.1.11) (AtAPx08) - Arabidopsis thaliana (Mouse-ear cress)	1.4e-11	Q7F1J9	Putative L-ascorbate peroxidase. {Oryza sativa}{Viridiplantae}{Eukaryota}	4.8e-18						putative L-ascorbate peroxidase {Oryza sativa (japonica cultivar-group);} ^|^GB|BAD08768.1|42407329|AP003865 putative L-ascorbate peroxidase {Oryza sativa (japonica cultivar-group);}
MZ00004244	7.85958	1.37625		P			F		0.529758	-0.0929103	0.462351	0.105335	2.47772e-07	0.561977																			NA
MZ00004256	8.47028	1.33597	P			F			0.00233789	0.369843	3.90228e-05	0.47123	0.9858	-0.00323126		LOC_Os08g40100	11978.m07990 protein expressed protein	5.1e-53	At2g17350	F5J6.11; expressed protein	1.3e-50	Q9FPQ6	GP1_CHLRE Vegetative cell wall protein gp1 precursor (Hydroxyproline-rich glycoprotein 1) - Chlamydomonas reinhardtii	1.6e-09	Q6Z8P3	Hypothetical protein P0711H09.4. {Oryza sativa}{Viridiplantae}{Eukaryota}	2.6e-51						unknown protein {Oryza sativa (japonica cultivar-group);}
MZ00004296	8.0479	1.74265	N	P		F	S		2.55461e-05	-0.487974	0.000247363	-0.426768	0.000184275	0.430017					At2g43360	T1O24.10; biotin synthase (BioB) (BIO2) [EC:2.8.1.6]; K01012 biotin synthetase	8.4e-06				Q5BQH5	Biotin synthase (Fragment). {Raphanus sativus}{Viridiplantae}{Eukaryota}	3.4e-06						NA
MZ00004312	8.61826	1.31663		N			F		0.792373	0.0428391	0.137268	-0.194303	9.90569e-05	-0.445444		LOC_Os03g48050	11973.m09816 protein RNA methyltransferase, TrmH family protein, expressed	7.9e-54	At4g38020	F20D10.140; tRNA/rRNA methyltransferase (SpoU) family protein	4.6e-39				Q9AUK9	Putative RNA methyltransferases. {Oryza sativa}{Viridiplantae}{Eukaryota}	3.1e-52						putative RNA methyltransferases {Oryza sativa (japonica cultivar-group);}
MZ00004313	8.8345	1.45616	P	N		F	F		3.90232e-06	0.528926	0.053116	0.244941	5.92369e-07	-0.548389																			NA
MZ00004328	8.64964	1.34637		P			F		0.362607	-0.128734	0.435932	-0.111067	5.25016e-06	0.508848		LOC_Os06g38320	11976.m31886 protein expressed protein	1.1e-11							Q5VPL7	Hypothetical protein P0566A10.33-2. {Oryza sativa}{Viridiplantae}{Eukaryota}	4.2e-10						NA
MZ00004336	8.44009	1.43308	N	P		S	S		0.000539992	-0.413113	0.0343752	-0.265019	0.00548897	0.33147		LOC_Os03g06430	11973.m06162 protein expressed protein	1.5e-12	At3g22540	F16J14.10; expressed protein	1.2e-06				Q75H92	Hypothetical protein OSJNBa0056E06.20. {Oryza sativa}{Viridiplantae}{Eukaryota}	2.4e-07						NA
MZ00004360	8.92246	1.35284	N	P		S	S		0.00754857	-0.329241	0.828635	-0.0354823	0.000140191	0.437109																			NA
MZ00004423	8.91037	1.2653	P			F			0.000679214	0.406772	7.78106e-07	0.545849	0.284647	-0.142877		LOC_Os10g41250	11980.m06889 protein expressed protein	6.5e-30	At4g16790	FCAALL.137; hydroxyproline-rich glycoprotein family protein	3.4e-06				Q7XC52	Hypothetical protein. {Oryza sativa}{Viridiplantae}{Eukaryota}	3.3e-28						unknown protein {Oryza sativa (japonica cultivar-group);} ^|^GB|AAK31274.1|13569990|AC079890 unknown protein {Oryza sativa (japonica cultivar-group);}
MZ00004449	11.0806	1.99245		N			F		0.139159	0.196651	0.0523047	0.245749	1.46483e-05	-0.488639																			NA
MZ00004464	8.14698	1.95001	N	P		S	S		0.000573143	-0.411439	0.00559529	-0.334707	0.000103687	0.444165		LOC_Os04g47780	11974.m09721 protein Amino acid transport protein, putative, expressed	1.5e-60	At4g38250	F20D10.8; amino acid transporter family protein	3e-42				Q7XQJ4	OSJNBa0017B10.14 protein. {Oryza sativa}{Viridiplantae}{Eukaryota}	7.7e-59			transported compounds (substrates);transport facilitation;amino acid transport;PROTEIN FATE (folding, modification, destination);protein modification;CELLULAR TRANSPORT, TRANSPORT FACILITATION AND TRANSPORT ROUTES;			OSJNBa0017B10.14 {Oryza sativa (japonica cultivar-group);}
MZ00004477	10.4554	3.03217		N			F		0.00450331	0.347618	0.923383	0.0165465	6.98764e-06	-0.503552		LOC_Os11g31090	11981.m07014 protein transferase family protein, putative, expressed	9e-63	At5g41040	MEE6.11; transferase family	3.3e-52	O24645	HCBT1_DIACA Anthranilate N-benzoyltransferase protein 1 (EC 2.3.1.144) (Anthranilate N-hydroxycinnamoyl/benzoyltransferase 1) - Dianthus caryophyllus (Carnation) (Clove pink)	1.6e-13	Q94CD1	Putative N-hydroxycinnamoyl/benzoyltransferase. {Arabidopsis thaliana}{Viridiplantae}{Eukaryota}	2.3e-50			CELL RESCUE, DEFENSE AND VIRULENCE;secondary metabolism;disease, virulence and defense;METABOLISM;defense related proteins;			putative N-hydroxycinnamoyl/benzoyltransferase {Arabidopsis thaliana;} ^|^GB|AAK59460.1|14334526|AY034954 putative N-hydroxycinnamoyl/benzoyltransferase {Arabidopsis thaliana;}
MZ00004494	9.2892	2.60303	P	N		F	F		3.18289e-06	0.533907	0.0298506	0.27122	3.46334e-05	-0.469652																			NA
MZ00004508	7.90765	1.51083	P	N		F	F		1.01511e-05	0.507978	2.37706e-05	0.48226	4.63005e-08	-0.587052		LOC_Os09g28880	11979.m06039 protein uncharacterized plant-specific domain TIGR01570 family protein, expressed	2.8e-43	At5g42680	MJB21.5; expressed protein	1.4e-19				Q69MD4	Hypothetical protein OSJNBb0019B14.18-1. {Oryza sativa}{Viridiplantae}{Eukaryota}	1.4e-41						unknown protein {Oryza sativa (japonica cultivar-group);}
MZ00004547	7.61737	1.56891	N			F			1.6254e-05	-0.497133	0.00324518	-0.353326	0.158679	0.182352					At1g62760	F23N19.12; invertase/pectin methylesterase inhibitor family protein	3.9e-10	P49310	GRP1_SINAL Glycine-rich RNA-binding protein GRP1A - Sinapis alba (White mustard) (Brassica hirta)	2e-06	Q8S7F8	Putative polyprotein. {Oryza sativa}{Viridiplantae}{Eukaryota}	1.9e-10						NA
MZ00004615	10.0957	3.2587	P			F			0.015628	0.301741	3.50625e-09	0.626629	0.172112	0.177042		LOC_Os04g22210	11974.m07371 protein SCP-like extracellular protein	5.1e-53	At3g19690	MMB12.18; pathogenesis-related protein, putative	1.3e-32	Q41359	PR1_SAMNI Pathogenesis-related protein PR-1 type precursor - Sambucus nigra (European elder)	3.6e-30	Q7XW56	OSJNBb0096E05.8 protein. {Oryza sativa}{Viridiplantae}{Eukaryota}	2.6e-51						OSJNBb0096E05.8 {Oryza sativa (japonica cultivar-group);}
MZ00004642	7.25155	1.69458		N			F		0.000578922	0.411111	0.0900698	0.21804	2.73224e-09	-0.629661		LOC_Os07g14740	11977.m05918 protein Harpin-induced protein 1 containing protein, expressed	2.7e-38				Q8BTI8	SRRM2_MOUSE Serine/arginine repetitive matrix protein 2 - Mus musculus (Mouse)	7.2e-07	Q8H3F6	Hypothetical protein OSJNBb0056I06.118. {Oryza sativa}{Viridiplantae}{Eukaryota}	1.4e-36						hypothetical protein {Oryza sativa (japonica cultivar-group);}
MZ00004702	7.96425	1.70253	P			F			0.121806	0.204282	2.20014e-05	0.483999	0.201619	-0.167134																			NA
MZ00004752	8.19973	1.20709	N			F			0.00443321	-0.348085	8.25468e-05	-0.453794	0.981399	0.00430233		LOC_Os05g40980	11975.m08274 protein Zinc finger, C3HC4 type family protein, expressed	8.1e-78	At5g56340	MCD7.7; expressed protein	1.9e-40	Q6IRP0	R126B_XENLA RING finger protein 126-B - Xenopus laevis (African clawed frog)	6.9e-20	Q6AVN2	Hypothetical protein OJ1119_H02.11. {Oryza sativa}{Viridiplantae}{Eukaryota}	4.1e-76						hypothetical protein {Oryza sativa (japonica cultivar-group);}
MZ00004813	8.22959	1.37074	P			F			1.20364e-05	0.504057	1.48674e-08	0.608422	0.124585	-0.196644		LOC_Os01g66530	11971.m12761 protein expressed protein	3.7e-18							Q8LQI0	Hypothetical protein B1099D03.32. {Oryza sativa}{Viridiplantae}{Eukaryota}	1.5e-16						hypothetical protein {Oryza sativa (japonica cultivar-group);}
MZ00004963	7.84185	1.3733	P			S			0.000464858	0.417369	0.00418584	0.344759	0.585999	-0.0790129																			NA
MZ00004969	8.68843	1.46287	P			F			3.92981e-06	0.528627	0.00433023	0.343596	0.0261835	-0.272085		LOC_Os03g18110	11973.m07236 protein expressed protein	9.2e-38	At2g30010	F23F1.7; expressed protein	3.2e-23				O80872	Expressed protein (At2g30010) (At2g30010/F23F1.7). {Arabidopsis thaliana}{Viridiplantae}{Eukaryota}	2.2e-21						hypothetical protein At2g30010 [imported] - Arabidopsis thaliana {Arabidopsis thaliana;} ^|^GB|AAL16254.1|16226759|AF428324 At2g30010/F23F1.7 {Arabidopsis thaliana;} ^|^GB|AAC31851.1|3420050|AC004680 express-TRUNCATED-
MZ00005059	8.42271	1.46301		P			F		0.43901	-0.112086	0.950044	0.0108704	5.1772e-09	0.618236		LOC_Os03g49440	11973.m09943 protein Phosphatase, putative, expressed	7.7e-42	At2g32150	F22D22.10; haloacid dehalogenase-like hydrolase family protein	4.2e-36				Q53RB5	HAD-superfamily hydrolase, subfamily IA, variant 3, putative. {Oryza sativa}{Viridiplantae}{Eukaryota}	3e-40						putative sugar-starvation induced protein {Oryza sativa (japonica cultivar-group);}
MZ00005061	10.8397	2.05534	N	P		S	S		0.00915116	-0.322051	0.400374	-0.118777	0.00240773	0.358524		LOC_Os04g54320	11974.m10323 protein expressed protein	3.6e-36	At4g21445	F18E5.3; expressed protein	5.1e-31				Q7XQS1	OSJNBa0043L09.26 protein. {Oryza sativa}{Viridiplantae}{Eukaryota}	1.8e-34						OSJNBa0043L09.26 {Oryza sativa (japonica cultivar-group);}
MZ00005072	8.31059	2.17107		N			F		0.000390743	0.422137	0.0129846	0.304795	1.53982e-05	-0.487551																			NA
MZ00005096	8.27683	1.29086	N			F			5.30402e-05	-0.472866	0.000295421	-0.422384	0.0335836	0.261557		LOC_Os12g38620	11982.m07647 protein Bromodomain associated family protein, expressed	1.6e-79	At4g34340	F10M10.110; expressed protein	2e-21				Q6AV01	Hypothetical protein OSJNBa0004G03.2 (Putative glycine rich protein). {Oryza sativa}{Viridiplantae}{Eukaryota}	1.1e-45						hypothetical protein {Oryza sativa (japonica cultivar-group);} ^|^GB|AAT81670.1|50838909|AC097276 putative glycine rich protein {Oryza sativa (japonica cultivar-group);}
MZ00005116	11.7158	2.73377	P			S			0.000272325	0.431901	0.0410012	0.257174	0.064357	-0.231672																			NA
MZ00005164	9.44836	1.84894	P			F			3.11105e-06	0.534694	3.61019e-07	0.560586	0.757822	-0.0479947																			NA
MZ00005169	8.36135	1.54398		N			F		0.000205211	0.440032	0.0541616	0.243956	8.66296e-06	-0.498985		LOC_Os05g50500	11975.m09119 protein expressed protein	1.2e-11							Q6L5D8	Hypothetical protein OJ1651_G11.7. {Oryza sativa}{Viridiplantae}{Eukaryota}	4.8e-10						NA
MZ00005250	8.13894	1.32958		P			F		0.539294	-0.0908192	0.520485	0.0940065	1.50292e-05	0.488178		LOC_Os04g41160	11974.m09096 protein Protein kinase domain containing protein, expressed	7.1e-09							Q7XUE9	OJ991113_30.20 protein. {Oryza sativa}{Viridiplantae}{Eukaryota}	3.6e-07						NA
MZ00005255	8.0817	1.68674	P	N		F	F		7.4766e-08	0.604538	3.84976e-05	0.47161	2.98904e-06	-0.520325																			NA
MZ00005305	9.93165	3.11602		P			F		0.0768449	-0.229428	0.52276	0.0935297	4.46192e-05	0.463928																			NA
MZ00005311	10.8995	4.89481		P			S		0.181521	0.179804	0.00287555	0.357116	0.000703777	0.394818		LOC_Os05g43940	11975.m08520 protein O-methyltransferase ZRP4, putative	1e-22				P47917	ZRP4_MAIZE O-methyltransferase ZRP4 (EC 2.1.1.-) (OMT) - Zea mays (Maize)	5.5e-20	Q75IK0	Putative o-methyltransferase ZRP4. {Oryza sativa}{Viridiplantae}{Eukaryota}	5.2e-21						putative o-methyltransferase ZRP4 {Oryza sativa (japonica cultivar-group);} ^|^GB|AAT01305.1|46575944|AC130603 putative o-methyltransferase ZRP4 {Oryza sativa (japonica cultivar-group);}
MZ00005472	8.9811	1.96118	P			F			3.91316e-05	0.479361	0.0790939	0.225014	0.00149866	-0.372831		LOC_Os02g37690	11972.m08857 protein UDP-glucoronosyl and UDP-glucosyl transferase family protein, expressed	1.5e-18	At5g65550	K21L13.6; UDP-glycosyltransferase family	4.9e-11				Q6YY41	Putative UDP-glucosyltransferase. {Oryza sativa}{Viridiplantae}{Eukaryota}	5.8e-17						putative UDP-glucoronosyl and UDP-glucosyl transferase {Oryza sativa (japonica cultivar-group);}
MZ00005490	8.24433	1.91977	P			F			1.46749e-06	0.547594	3.42391e-06	0.521045	0.270098	-0.146667		LOC_Os04g45290	11974.m09482 protein Beta-fructofuranosidase 1 precursor, putative, expressed	6.6e-44	At1g12240	T28K15.3; beta-fructosidase (BFRUCT4) / beta-fructofuranosidase / invertase, vacuolar [EC:3.2.1.26]; K01193 beta-fructofuranosidase	3.3e-31	P49175	INV1_MAIZE Beta-fructofuranosidase 1 precursor (EC 3.2.1.26) (Sucrose 1) (Invertase 1) - Zea mays (Maize)	1.9e-47	P49175	Beta-fructofuranosidase 1 precursor (EC 3.2.1.26) (Sucrose 1) (Invertase 1). {Zea mays}{Viridiplantae}{Eukaryota}	1.5e-46			C-compound and carbohydrate metabolism;ENERGY;METABOLISM;glycolysis and gluconeogenesis;			Beta-fructofuranosidase 1 precursor (EC 3.2.1.26) (Sucrose-6-phosphatehydrolase 1) (Invertase 1). {Zea mays;} ^|^PIR|T02092|T02092 beta-fructofuranosidase (EC 3.2.1.26) - maize {Zea mays;} ^|^GB|AAA83439.1|1-TRUNCATED-
MZ00005672	7.76759	1.42459		N			F		0.0632376	0.23978	0.0671303	0.233588	8.3127e-05	-0.449838		LOC_Os05g04680	11975.m04999 protein expressed protein	6.8e-10							Q6AT96	Hypothetical protein OSJNBa0069I13.3. {Oryza sativa}{Viridiplantae}{Eukaryota}	2.7e-08						NA
MZ00005800	8.03994	2.01089	P			S			0.184248	0.178763	0.00398067	0.346583	0.786646	-0.0428565		LOC_Os01g21970	11971.m08681 protein Protein kinase domain containing protein, expressed	4.3e-40	At3g17410	MGD8.1; serine/threonine protein kinase, putative	4.2e-36	Q9FE20	PBS1_ARATH Serine/threonine-protein kinase PBS1 (EC 2.7.11.1) (AvrPphB susceptible protein 1) - Arabidopsis thaliana (Mouse-ear cress)	3.1e-16	Q9AWP9	Putative Pto kinase interactor 1. {Oryza sativa}{Viridiplantae}{Eukaryota}	1.7e-38		RLCK-VIII	CELLULAR COMMUNICATION/SIGNAL TRANSDUCTION MECHANISM;intracellular signalling;unspecified signal transduction;			putative Pto kinase interactor 1 {Oryza sativa (japonica cultivar-group);} ^|^GB|BAB21241.1|12328582|AP002953 putative Pto kinase interactor 1 {Oryza sativa (japonica cultivar-group);}
MZ00005810	9.11726	1.5346		N			F		0.252244	0.157048	0.367604	0.125914	3.39462e-05	-0.470224		LOC_Os06g21210	11976.m06778 protein Glycine rich protein family protein, expressed	4.8e-41	At3g19320	MLD14.4; leucine-rich repeat family protein	1.1e-10	P11898	GRP1_CHERU Glycine-rich protein HC1 - Chenopodium rubrum (Red goosefoot) (Pigweed)	6.4e-17	Q5Z4Q3	Putative glycine rich protein. {Oryza sativa}{Viridiplantae}{Eukaryota}	1.9e-39						glycine-rich protein GRP5 {Zea mays;} ^|^GB|AAM16281.1|20372712|AY095207 glycine-rich protein GRP5 {Zea mays;}
MZ00005867	8.06232	1.39489	N			F			0.000366457	-0.424094	7.31548e-05	-0.456576	0.118526	0.199456		LOC_Os12g41710	11982.m56501 protein receptor-like serine/threonine kinase, putative, expressed	6.4e-93	At1g16670	F19K19.4; protein kinase family protein	1.4e-62	Q94F62	BAK1_ARATH BRASSINOSTEROID INSENSITIVE 1-associated receptor kinase 1 precursor (EC 2.7.11.1) (BRI1-associated receptor kinase 1) (Somatic embryogenesis receptor-like kinase 3) - Arabidopsis thaliana (Mouse-ear cress)	1.3e-30	Q93YN1	Hypothetical protein F19K19.4 (Hypothetical protein At1g16670). {Arabidopsis thaliana}{Viridiplantae}{Eukaryota}	9.5e-61		LRR-VIII-2				hypothetical protein F19K19.4 [imported] - Arabidopsis thaliana {Arabidopsis thaliana;} ^|^GB|AAG10816.1|9989053|AC011808 Unknown protein {Arabidopsis thaliana;}
MZ00006019	8.48855	4.31061	N			F			0.000135665	-0.450439	2.78109e-06	-0.524296	0.00858661	0.315718		LOC_Os03g43010	11973.m09352 protein H1flk, putative, expressed	2.1e-21	At1g04280	F19P19.28; expressed protein	4.8e-11				Q53K62	Hypothetical protein. {Oryza sativa}{Viridiplantae}{Eukaryota}	5.5e-20						hypothetical protein similar to Arabidopsis thaliana protein H1flk {Oryza sativa (japonica cultivar-group);}
MZ00006043	8.3877	1.70621		N			F		0.19047	0.176516	0.115956	0.204041	2.07768e-06	-0.527069																			NA
MZ00006071	8.03355	1.41748		P			F		0.926404	-0.0164255	0.416143	0.115362	1.14887e-06	0.537415																			NA
MZ00006897	7.29916	1.68009	P			F			0.00369361	0.354545	3.75923e-05	0.472165	0.753633	-0.0488114		LOC_Os03g43800	11973.m35327 protein DIRP family protein, expressed	5.1e-50	At3g21430	MHC9.11; expressed protein	1.6e-20				Q6AUE7	Expressed protein. {Oryza sativa}{Viridiplantae}{Eukaryota}	2e-48	MYB-related					expressed protein {Oryza sativa (japonica cultivar-group);}
MZ00006974	8.36877	1.31409		P			F		0.832671	0.0352116	0.870467	0.027595	7.46062e-06	0.502157																			NA
MZ00007026	7.75103	1.3529	N	P		S	S		0.00012694	-0.452604	0.0855631	-0.220818	0.00115317	0.380905		LOC_Os02g43500	11972.m09385 protein chaperone protein dnaJ, putative, expressed	7.9e-30	At5g61670	K11J9.20; expressed protein	3.5e-27				Q6H3Y3	Chaperone protein dnaJ-like. {Oryza sativa}{Viridiplantae}{Eukaryota}	3.1e-28						chaperone protein dnaJ-like {Oryza sativa (japonica cultivar-group);}
MZ00007577	7.887	1.69463	N			F			6.97601e-05	-0.465985	1.90535e-05	-0.487345	0.928789	0.0153545		LOC_Os04g50050	11974.m09937 protein hypothetical protein	8.1e-11	At5g27250	T21B4.160; hypothetical protein	7.2e-25				Q7EZN4	OJ1005_B10.22 protein. {Oryza sativa}{Viridiplantae}{Eukaryota}	1.7e-45						hypothetical protein {Oryza sativa (japonica cultivar-group);} ^|^GB|BAB92402.1|20804715|AP003276 hypothetical protein {Oryza sativa (japonica cultivar-group);}
MZ00012561	7.33045	1.6704		N			F		0.00172289	0.37908	0.0417695	0.256416	2.90047e-08	-0.594066		LOC_Os01g65560	11971.m12667 protein SnRK1-interacting protein 1, putative, expressed	1.5e-07	At1g71310	F3I17.4; expressed protein	2.1e-07				Q8L4C2	Putative SnRK1-interacting protein 1. {Oryza sativa}{Viridiplantae}{Eukaryota}	5.8e-06						NA
MZ00012593	9.54088	3.08022	N	P		F	F		4.83546e-05	-0.474967	0.00331203	-0.352537	7.16274e-05	0.453535		LOC_Os11g01170	11981.m04322 protein tonneau 1b, putative, expressed	3.6e-13							Q9FQ22	Tonneau 1. {Oryza sativa}{Viridiplantae}{Eukaryota}	2.8e-10						NA
MZ00012603	8.93004	1.78892	P	N		F	F		1.31672e-05	0.5016	2.29768e-07	0.567541	7.10551e-06	-0.503191		LOC_Os01g37770	11971.m10063 protein RWD domain containing protein, expressed	2.6e-33	At1g51730	F19C24.6; RWD domain-containing protein	7.2e-25				Q5JKR6	RWD domain containing 1-like protein. {Oryza sativa}{Viridiplantae}{Eukaryota}	1.3e-31						hypothetical protein {Oryza sativa (japonica cultivar-group);} ^|^GB|BAC00674.1|21328090|AP003443 hypothetical protein {Oryza sativa (japonica cultivar-group);}
MZ00012616	9.27905	1.62414		P			F		0.04858	-0.25284	0.173528	-0.180054	3.55896e-05	0.46902		LOC_Os11g27370	11981.m06656 protein Flavonol 3-O-glucosyltransferase, putative, expressed	3.8e-55	At4g27570	T29A15.60; glycosyltransferase family protein	1.7e-30	Q43716	UFOG_PETHY Anthocyanidin 3-O-glucosyltransferase (EC 2.4.1.115) (Flavonol 3-O-glucosyltransferase) (UDP-glucose flavonoid 3-O-glucosyltransferase) (Anthocyanin rhamnosyl transferase) - Petunia hybrida (Petunia)	3.1e-33	Q6VAA3	UDP-glycosyltransferase 79A2. {Stevia rebaudiana}{Viridiplantae}{Eukaryota}	2.1e-33			C-compound and carbohydrate metabolism;METABOLISM;			UDP-glycosyltransferase 79A2 {Stevia rebaudiana;}
MZ00012634	9.53374	1.83871		N			F		0.000507223	0.414681	0.10002	0.212498	4.44199e-10	-0.653845		LOC_Os03g47210	11973.m09734 protein expressed protein	2.6e-08							Q9FRG1	Expressed protein. {Oryza sativa}{Viridiplantae}{Eukaryota}	1e-06						NA
MZ00012636	8.43459	1.97163	N			F			1.84057e-08	-0.631939	8.65144e-06	-0.502766	0.0516689	0.242126		LOC_Os01g72170	11971.m13253 protein Glutathione S-transferase, N-terminal domain containing protein, expressed	9.4e-84	At3g09270	F3L24.14; glutathione S-transferase, putative	4e-47	Q03662	GSTX1_TOBAC Probable glutathione S-transferase (EC 2.5.1.18) (Auxin-induced protein PGNT1/PCNT110) - Nicotiana tabacum (Common tobacco)	4.8e-51	Q9FQB0	Glutathione S-transferase GST 29 (EC 2.5.1.18). {Zea mays}{Viridiplantae}{Eukaryota}	3.6e-123				Auxin signaling pathway;		glutathione S-transferase GST 29 {Zea mays;}
MZ00012669	10.1042	1.92214		N			S		0.00273547	0.364896	0.00528792	0.336535	0.000783221	-0.391959		LOC_Os03g29180	11973.m08188 protein LOC496049 protein, putative, expressed	4.1e-19	At1g19140	T29M8.1; expressed protein	1.1e-11				Q7Y0E6	Hypothetical protein OSJNBb0074M06.9. {Oryza sativa}{Viridiplantae}{Eukaryota}	1.6e-17						unknown protein {Oryza sativa (japonica cultivar-group);}
MZ00012694	8.79612	4.98828	P			F			9.08608e-06	0.51028	0.000198881	0.432015	0.428906	-0.109402																			NA
MZ00012705	9.24065	1.52744		P			F		0.497907	-0.0994821	0.0258286	0.27758	4.59522e-08	0.587344		LOC_Os05g46250	11975.m64254 protein expressed protein	3.8e-32	At5g11840	F14F18.10; expressed protein	7.3e-16				Q9LYI9	Hypothetical protein F14F18_10. {Arabidopsis thaliana}{Viridiplantae}{Eukaryota}	5.1e-14						hypothetical protein F14F18.10 - Arabidopsis thaliana {Arabidopsis thaliana;} ^|^GB|CAB87657.1|7573351|ATF14F18 putative protein {Arabidopsis thaliana;}
MZ00012754	9.66746	2.66311	P			F			0.297367	0.144677	1.67317e-07	0.573856	0.679981	0.0618633		LOC_Os04g56130	11974.m10504 protein Protein kinase domain containing protein	5e-85	At5g38240	MXA21.130; serine/threonine protein kinase, putative	5.6e-31	Q94F62	BAK1_ARATH BRASSINOSTEROID INSENSITIVE 1-associated receptor kinase 1 precursor (EC 2.7.11.1) (BRI1-associated receptor kinase 1) (Somatic embryogenesis receptor-like kinase 3) - Arabidopsis thaliana (Mouse-ear cress)	1.7e-15	Q7XTD2	OSJNBb0022F16.13 protein (OSJNBa0071I13.8 protein). {Oryza sativa}{Viridiplantae}{Eukaryota}	2e-83		RLCK-Os4	unspecified signal transduction;intracellular signalling;PROTEIN WITH BINDING FUNCTION OR COFACTOR REQUIREMENT (structural or catalytic);CELLULAR COMMUNICATION/SIGNAL TRANSDUCTION MECHANISM;transmembrane signal transduction;			OSJNBa0071I13.8 {Oryza sativa (japonica cultivar-group);} ^|^GB|CAE01558.2|38343974|OSJN00016 OSJNBb0022F16.13 {Oryza sativa (japonica cultivar-group);}
MZ00012765	7.56613	1.89012	P	N		F	S		9.19301e-05	0.460213	0.049298	0.248355	0.00053104	-0.403024		LOC_Os04g01160	11974.m05436 protein Zinc finger, C3HC4 type family protein, expressed	8.1e-46	At5g49665	MNI5.5; zinc finger (C3HC4-type RING finger) protein family	4e-25				Q6MWF9	B1160F02.17 protein. {Oryza sativa}{Viridiplantae}{Eukaryota}	4.1e-44						B1160F02.17 {Oryza sativa (japonica cultivar-group);}
MZ00012802	9.46314	1.67767	P			F			8.45112e-05	0.462078	0.0727088	0.229435	0.462523	-0.102552		LOC_Os03g60900	11973.m10977 protein expressed protein	4.1e-35	At4g09550	T25P22.1; expressed protein	5.7e-16				Q852B7	Hypothetical protein OSJNBb0081B07.7. {Oryza sativa}{Viridiplantae}{Eukaryota}	2.1e-33						unknown protein {Oryza sativa (japonica cultivar-group);}
MZ00012827	8.50771	2.91603	N			F			0.000679214	-0.40677	1.76303e-05	-0.488823	0.46956	-0.101006		LOC_Os07g10470	11977.m05502 protein Zinc knuckle family protein	3.1e-15							Q6Z0M5	Hypothetical protein OJ1212_C09.22. {Oryza sativa}{Viridiplantae}{Eukaryota}	2.1e-14						hypothetical protein {Oryza sativa (japonica cultivar-group);}
MZ00012885	7.68577	1.84119	P			F			2.46483e-07	0.581521	0.000466335	0.410727	0.318553	-0.134185																			NA
MZ00012887	8.72826	1.37808	N			S			0.00659452	-0.334138	0.00270427	-0.359224	0.343688	0.128179		LOC_Os11g11890	11981.m05381 protein Protein kinase domain containing protein, expressed	2.7e-13							Q5BQ31	Serine/threonine protein kinase. {Triticum aestivum}{Viridiplantae}{Eukaryota}	2.1e-17		RLCK-OS2				serine/threonine protein kinase {Axonopus compressus;}
MZ00012939	8.04914	1.44645		P			F		0.000237134	-0.436175	0.182356	-0.176775	2.67172e-07	0.560715		LOC_Os03g31480	11973.m08395 protein Alpha-expansin 11 precursor, putative, expressed	2.2e-61	At1g20190	T20H2.4; expansin, putative (EXP11)	8.1e-49	Q75I75	EXP31_ORYSA Expansin-A31 precursor (OsEXPA31) (Alpha-expansin-31) (OsEXP31) (OsaEXPa1.5) - Oryza sativa (Rice)	1.4e-60	Q75I75	Putative expansin. {Oryza sativa}{Viridiplantae}{Eukaryota}	1.1e-59			cell wall;cell wall;SUBCELLULAR LOCALIZATION;BIOGENESIS OF CELLULAR COMPONENTS;			putative expansin {Oryza sativa (japonica cultivar-group);}
MZ00012948	9.11582	1.80467	P			F			9.0835e-06	0.510559	0.00116233	0.385603	0.00260498	-0.356046		LOC_Os03g22700	11973.m07669 protein Protein kinase domain containing protein, expressed	3.3e-56	At1g54610	T22H22.5; protein kinase family protein	1.1e-37				Q7F0M8	Putative CRK1 protein(Cdc2-related kinase 1). {Oryza sativa}{Viridiplantae}{Eukaryota}	1.1e-66		CMGC_other				putative CRK1 protein(cdc2-related kinase 1) {Oryza sativa (japonica cultivar-group);} ^|^GB|BAC20085.1|23495876|AP004274 putative CRK1 protein(cdc2-related kinase 1) {Oryza sativa (japonica cult-TRUNCATED-
MZ00013009	8.04833	1.29981		P			F		0.0577886	-0.244155	0.101207	-0.211796	3.95645e-05	0.466764		LOC_Os08g02110	11978.m04357 protein Peroxidase 47 precursor, putative, expressed	1.9e-12	At4g33420	F17M5.180; peroxidase, putative [EC:1.11.1.7]; K00430 peroxidase	5.2e-07	Q9SZB9	PER47_ARATH Peroxidase 47 precursor (EC 1.11.1.7) (Atperox P47) (ATP32) - Arabidopsis thaliana (Mouse-ear cress)	4.4e-06	Q9ZTT1	Peroxidase R15 (Fragment). {Zea mays}{Viridiplantae}{Eukaryota}	5.2e-28						peroxidase R15 {Zea mays;}
MZ00013138	8.51587	1.91246	N			S			0.00111918	-0.392479	0.00128244	-0.382455	0.0419106	0.251994		LOC_Os04g31010	11974.m08205 protein Ycf49, putative, expressed	3.2e-67	At4g22830	T12H17.220; expressed protein	3.2e-45	Q55720	YC49L_SYNY3 Ycf49-like protein - Synechocystis sp. (strain PCC 6803)	1.1e-26	Q7X648	OSJNBb0089B03.1 protein (OSJNBa0083D01.22 protein). {Oryza sativa}{Viridiplantae}{Eukaryota}	5.5e-65						OSJNBa0083D01.22 {Oryza sativa (japonica cultivar-group);} ^|^GB|CAE03987.1|32489057|OSJN00132 OSJNBb0089B03.1 {Oryza sativa (japonica cultivar-group);}
MZ00013150	7.52357	1.4868	N	P		F	S		7.19331e-05	-0.465178	0.00135158	-0.380921	0.00594589	0.328727		LOC_Os03g59240	11973.m10823 protein Carboxyl-terminal peptidase, putative, expressed	1.2e-26	At1g55360	F7A10.1; expressed protein	1.5e-25				Q84M37	Hypothetical protein OSJNBa0059E14.15. {Oryza sativa}{Viridiplantae}{Eukaryota}	4.6e-25						putative DD1A protein {Oryza sativa (japonica cultivar-group);}
MZ00013162	7.96462	1.25105	N			F			0.0699449	-0.23445	3.84976e-05	-0.471564	0.279806	-0.144029		LOC_Os08g42440	11978.m08222 protein CCT motif family protein, expressed	3.8e-70	At1g28050	F13K9.15; zinc finger (B-box type) family protein	2.3e-13	Q9C7E8	COL15_ARATH Zinc finger protein CONSTANS-LIKE 15 - Arabidopsis thaliana (Mouse-ear cress)	2e-12	Q6Z1G2	Zinc-finger protein C60910-like. {Oryza sativa}{Viridiplantae}{Eukaryota}	1.5e-68	C2C2-CO-like					zinc-finger protein C60910-like {Oryza sativa (japonica cultivar-group);} ^|^GB|BAD01231.1|38175538|AP004464 zinc-finger protein C60910-like {Oryza sativa (japonica cultivar-group);}
MZ00013163	7.54727	1.75127		N			F		0.283675	0.148074	0.318169	0.137651	2.6287e-05	-0.47587		LOC_Os02g57050	11972.m10727 protein diphthamide synthesis protein, putative, expressed	2.7e-25							Q6K6C0	Diphthamide synthesis DPH2-like. {Oryza sativa}{Viridiplantae}{Eukaryota}	1e-23						NA
MZ00013300	9.35605	1.82548	P			F			6.47901e-05	0.468118	0.013391	0.303602	0.291086	-0.141131		LOC_Os01g31220	11971.m97509 protein expressed protein	1.3e-53	At3g16200	MYA6.1; expressed protein	1.7e-41				Q8L4K1	Hypothetical protein At3g16200. {Arabidopsis thaliana}{Viridiplantae}{Eukaryota}	1.2e-39						contains ESTs C97053(C50952),AU108763(C50952),AU070722(R10149) similar to Arabidopsis thaliana chromosome 3, At3g16200 unknown protein {Oryza sativa (japonica cultivar-group);}
MZ00013310	7.61579	2.65266		N			F		0.0203252	0.290899	0.0841173	0.221853	6.91361e-05	-0.454459		LOC_Os10g33774	11980.m06206 protein NAD dependent epimerase/dehydratase family protein, expressed	6.3e-16							Q5JQX5	OSJNBb0015D13.4 protein. {Oryza sativa}{Viridiplantae}{Eukaryota}	9.1e-16						OSJNBa0089N06.22 {Oryza sativa (japonica cultivar-group);}
MZ00013316	8.72789	1.67297	N			F			1.76229e-05	-0.49566	0.000905002	-0.392716	0.000277142	0.420304		LOC_Os12g15470	11982.m05507 protein Serine carboxypeptidase I precursor, putative, expressed	3.1e-53	At4g12910	F25G13.7; serine carboxypeptidase S10 family protein [EC:3.4.16.5]; K01287 carboxypeptidase C	4.1e-45	P37890	CBP1_ORYSA Serine carboxypeptidase 1 precursor (EC 3.4.16.5) (Serine carboxypeptidase I) (Carboxypeptidase C) - Oryza sativa (Rice)	1.6e-52	P37890	Serine carboxypeptidase I precursor (EC 3.4.16.5) (Carboxypeptidase C). {Oryza sativa}{Viridiplantae}{Eukaryota}	1.2e-51			protein degradation;PROTEIN FATE (folding, modification, destination);			Serine carboxypeptidase I precursor (EC 3.4.16.5) (CarboxypeptidaseC). {Oryza sativa;} ^|^PIR|S43516|S43516 carboxypeptidase C (EC 3.4.16.5) precursor - rice {Oryza sativa;} ^|^GB|BAA04510.1|409580|RICCBPI s-TRUNCATED-
MZ00013328	8.97068	2.85695		N			F		0.0217244	0.288062	0.411635	0.116282	1.41734e-06	-0.533573		LOC_Os07g43670	11977.m08593 protein Ribonuclease T2 family protein, expressed	2.1e-24	At2g02990	T17M13.16; ribonuclease 1 (RNS1) [EC:3.1.27.1]; K01166 ribonuclease T2	6e-21	P42813	RNS1_ARATH Ribonuclease 1 precursor (EC 3.1.27.1) - Arabidopsis thaliana (Mouse-ear cress)	5.4e-20	O04392	Aleurone ribonuclease (Fragment). {Hordeum vulgare}{Viridiplantae}{Eukaryota}	9.1e-24						aleurone ribonuclease (EC 3.1.-.-) - barley (fragment) {Hordeum vulgare;} ^|^GB|AAB58718.1|2150000|AF000939 aleurone ribonuclease {Hordeum vulgare subsp. vulgare;}
MZ00013343	12.2594	1.81228	P			F			6.42026e-08	0.608043	2.6484e-09	0.629968	0.0777664	-0.222252		LOC_Os01g61920	11971.m12315 protein Histone H4, putative, expressed	1.4e-49	At1g07820	F24B9.8; histone H4	3.9e-50	P62785	H41_WHEAT Histone H4 variant TH011 - Triticum aestivum (Wheat)	3.3e-48	Q811M0	Hist1h4h protein (Fragment). {Mus musculus}{Metazoa}{Eukaryota}	4.4e-48			BIOGENESIS OF CELLULAR COMPONENTS;animal development;nucleic acid binding;chromosome;DNA processing;nucleus;cell differentiation;CELL CYCLE AND DNA PROCESSING;CELL FATE;nucleus;PROTEIN WITH BINDING FUNCTION OR COFACTOR REQUIREMENT (structural or catalytic);DEVELOPMENT (Systemic);SUBCELLULAR LOCALIZATION;			Hist1h4h protein {Mus musculus;}
MZ00013383	7.61359	1.37068	N			F			1.21813e-05	-0.503637	0.0192252	-0.289648	0.433534	0.108539		LOC_Os09g08430	11979.m04110 protein 60S ribosomal protein L17, putative, expressed	8.1e-78	At1g67430	T1F15.11; 60S ribosomal protein L17 (RPL17B); K02880 large subunit ribosomal protein L17e	6.4e-72	O48557	RL17_MAIZE 60S ribosomal protein L17 - Zea mays (Maize)	7.2e-80	O48557	60S ribosomal protein L17. {Zea mays}{Viridiplantae}{Eukaryota}	5.6e-79			translation;SUBCELLULAR LOCALIZATION;ribosomal proteins;nucleic acid binding;cytoplasm;PROTEIN SYNTHESIS;ribosome biogenesis;PROTEIN WITH BINDING FUNCTION OR COFACTOR REQUIREMENT (structural or catalytic);			60S ribosomal protein L17. {Zea mays;} ^|^PIR|T01410|T01410 ribosomal protein L17 - maize {Zea mays;} ^|^GB|AAB88619.1|2668748|AF034948 ribosomal protein L17 {Zea mays;}
MZ00013396	10.336	11.8817	P			F			0.0585335	0.243516	2.71192e-05	0.479628	0.773279	0.045365		LOC_Os01g05990	11971.m07230 protein Histone H2B, putative, expressed	2.6e-26	At3g45980	F16L2.190; histone H2B	3.8e-26	P30755	H2B1_MAIZE Histone H2B.1 - Zea mays (Maize)	3.8e-26	P30755	Histone H2B.1. {Zea mays}{Viridiplantae}{Eukaryota}	3e-25			nucleus;SUBCELLULAR LOCALIZATION;			Histone H2B.1. {Zea mays;} ^|^PIR|S28048|S28048 histone H2B - maize {Zea mays;} ^|^GB|CAA40564.1|22323|ZMH2B214 H2B histone {Zea mays;}
MZ00013397	9.48022	5.51336	P			F			0.00225046	0.371101	4.12626e-07	0.55714	0.0967673	-0.210693		LOC_Os06g49320	11976.m09456 protein glycosyltransferase, putative, expressed	1.2e-28	At3g57380	F28O9.230; expressed protein	2.3e-06				Q5Z8T7	Putative HGA1. {Oryza sativa}{Viridiplantae}{Eukaryota}	6e-27						putative HGA1 {Oryza sativa (japonica cultivar-group);} ^|^GB|BAD53604.1|53792589|AP003621 putative HGA1 {Oryza sativa (japonica cultivar-group);}
MZ00013405	9.54869	1.56508		P			F		0.000402538	-0.421353	0.00480698	-0.339913	2.82827e-05	0.474148		LOC_Os08g45240	11978.m08494 protein RNA recognition motif family protein, expressed	8.2e-101	At3g04500	T27C4.15; RNA recognition motif (RRM)-containing protein	6.9e-75	Q10355	YDB2_SCHPO Hypothetical RNA-binding protein C22E12.02 in chromosome I - Schizosaccharomyces pombe (Fission yeast)	4e-25	Q6YPC4	Putative RNA recognition motif (RRM)-containing protein. {Oryza sativa}{Viridiplantae}{Eukaryota}	4.1e-99						putative RNA recognition motif (RRM)-containing protein {Oryza sativa (japonica cultivar-group);} ^|^GB|BAD10352.1|42409101|AP005411 putative RNA recognition motif (RRM)-containing protein {Oryza sativa (jap-TRUNCATED-
MZ00013493	7.85184	1.40139	P			F			8.72092e-06	0.511968	0.00882068	0.318775	0.86909	0.0271968		LOC_Os02g06700	11972.m06018 protein 40S ribosomal protein S14, putative, expressed	9.8e-42	At2g36160	F9C22.9; 40S ribosomal protein S14 (RPS14A); K02955 small subunit ribosomal protein S14e	9e-42	P19950	RS141_MAIZE 40S ribosomal protein S14 (Clone MCH1) - Zea mays (Maize)	3.1e-41	P19950	40S ribosomal protein S14 (Clone MCH1). {Zea mays}{Viridiplantae}{Eukaryota}	2.4e-40			translation;RNA binding;cytoplasm;ribosomal proteins;mitochondrion;PROTEIN SYNTHESIS;PROTEIN WITH BINDING FUNCTION OR COFACTOR REQUIREMENT (structural or catalytic);SUBCELLULAR LOCALIZATION;ribosome biogenesis;nucleic acid binding;			40S ribosomal protein S14 (Clone MCH1). {Zea mays;} ^|^PIR|A30097|A30097 ribosomal protein S14 (clone MCH1) - maize {Zea mays;}
MZ00013514	8.20738	1.53282	P			F			2.81283e-06	0.536803	2.07099e-08	0.603288	0.991193	0.00220549		LOC_Os09g38030	11979.m06750 protein UTP-glucose-1-phosphate uridylyltransferase, putative, expressed	3.5e-235	At5g17310	MKP11.26; UDP-glucose pyrophosphorylase [EC:2.7.7.9]; K00963 UTP--glucose-1-phosphate uridylyltransferase	1.2e-212	Q43772	UGPA_HORVU UTP--glucose-1-phosphate uridylyltransferase (EC 2.7.7.9) (UDP-glucose pyrophosphorylase) (UDPGP) (UGPase) - Hordeum vulgare (Barley)	1.9e-230	Q6Y643	UDP-glucose pyrophosphorylase (EC 2.7.7.9). {Bambusa oldhamii}{Viridiplantae}{Eukaryota}	1.1e-235			ENERGY;C-compound and carbohydrate metabolism;METABOLISM;glycolysis and gluconeogenesis;			UDP-glucose pyrophosphorylase {Bambusa oldhamii;}
MZ00013518	12.1309	2.47012	P	N		S	F		0.000392764	0.421988	0.00208265	0.367495	4.02086e-05	-0.466394		LOC_Os01g05970	11971.m07228 protein Core histone H2A/H2B/H3/H4 family protein, expressed	1.3e-70	At5g59910	MMN10.15; histone H2B	7.7e-60	P30755	H2B1_MAIZE Histone H2B.1 - Zea mays (Maize)	1.4e-69	P30755	Histone H2B.1. {Zea mays}{Viridiplantae}{Eukaryota}	3.2e-69			nucleus;SUBCELLULAR LOCALIZATION;			Histone H2B.1. {Zea mays;} ^|^PIR|S28048|S28048 histone H2B - maize {Zea mays;} ^|^GB|CAA40564.1|22323|ZMH2B214 H2B histone {Zea mays;}
MZ00013524	9.07372	2.8288	N			F			0.000142424	-0.449156	3.46232e-05	-0.473875	0.00149137	0.372978		LOC_Os03g08440	11973.m06352 protein 40S ribosomal protein SA, putative, expressed	1.3e-143	At1g72370	T10D10.16; 40S ribosomal protein SA (RPSaA); K02998 small subunit ribosomal protein SAe	1.8e-108	O22518	RSSA_SOYBN 40S ribosomal protein SA (p40) - Glycine max (Soybean)	8.4e-118	Q94HF0	Putative 40S Ribosomal protein. {Oryza sativa}{Viridiplantae}{Eukaryota}	6.4e-142						Putative 40S Ribosomal protein {Oryza sativa (japonica cultivar-group);}
MZ00013540	10.4746	3.12147	P			F			0.00393151	0.352468	7.06514e-05	0.457685	0.488677	0.0972337		LOC_Os08g33370	11978.m07327 protein 14-3-3, putative, expressed	1.8e-121	At3g02520	F16B3.15; 14-3-3 protein GF14 nu (GRF7)	2.2e-110	Q6ZKC0	14333_ORYSA 14-3-3-like protein GF14-C (G-box factor 14-3-3 homolog C) - Oryza sativa (Rice)	1.2e-120	Q6XNL1	14-3-3-like protein. {Saccharum hybrid cultivar CP65-357}{Viridiplantae}{Eukaryota}	3.5e-125			effect on homeostasis (e.g. metabolism or electrolyte homeostasis);animal hormonal regulation;cytoplasm;neuron;enzymatic activity regulation / enzyme regulator;binding / dissociation;animal cell type;peptide binding;chemical environment response;fatty acid binding (e.g. acyl-carrier protein);metal binding;calcium binding;intracellular signalling;unspecified signal transduction;regulator of recept…			14-3-3-like protein {Saccharum hybrid cultivar CP65-357;}
MZ00013555	9.52531	1.76049	P	N		F	F		4.88288e-07	0.571513	5.62957e-06	0.511445	6.65684e-05	-0.455313																			NA
MZ00013608	12.0601	2.76761	P			F			0.00220086	0.37171	3.64263e-07	0.559718	0.000509536	-0.404224		LOC_Os12g09700	11982.m04954 protein jasmonate-induced protein, putative, expressed	2.2e-36	At1g19715	F6F9.6; jacalin lectin family protein	8.8e-15	P24120	SALT_ORYSA Salt stress-induced protein (Salt protein) (Protein lectin-like) (Protein mannose-binding lectin) - Oryza sativa (Rice)	1.4e-26	Q9LL87	Beta-glucosidase aggregating factor. {Zea mays}{Viridiplantae}{Eukaryota}	4.6e-36						jakalin homolog - barley {Hordeum vulgare;} ^|^GB|AAA87041.1|1167953|HVU43496 putative 32.6 kDa jasmonate-induced protein {Hordeum vulgare subsp. vulgare;} ^|^GB|AAB72096.1|2465426|AF021256 32 kDa protein {Hordeum vulgare subsp. vulgare;}
MZ00013615	12.9645	2.87635	N			F			0.00315675	-0.359985	2.05643e-05	-0.485598	0.465531	-0.101915		LOC_Os01g62230	11971.m12346 protein Histone H2B, putative, expressed	4.3e-63	At3g46030	F16L2.240; histone H2B, putative	2.8e-55	P49120	H2B4_MAIZE Histone H2B.4 - Zea mays (Maize)	1e-64	P49120	Histone H2B.4. {Zea mays}{Viridiplantae}{Eukaryota}	2.4e-64			SUBCELLULAR LOCALIZATION;nucleus;			Histone H2B.4. {Zea mays;} ^|^PIR|T02035|T02035 histone H2B - maize {Zea mays;} ^|^GB|CAA49585.1|577819|SMH2B4A H2B histone {Zea mays;}
MZ00013618	9.04963	1.66628	P			F			2.5632e-05	0.487665	0.000144474	0.439476	0.0863476	-0.216798		LOC_Os03g03510	11973.m05884 protein CIPK-like protein 1, putative, expressed	4.6e-43	At1g01140	F6F3.28; CBL-interacting protein kinase 9 (CIPK9)	4.8e-35	Q6X4A2	CIPK1_ORYSA CIPK-like protein 1 (EC 2.7.11.1) (OsCK1) - Oryza sativa (Rice)	8.1e-26	Q8S5V9	Putative serine/threonine kinase. {Oryza sativa}{Viridiplantae}{Eukaryota}	2.3e-41		KIN1/SNF1/Nim1_like(CAMK_2)	CELLULAR COMMUNICATION/SIGNAL TRANSDUCTION MECHANISM;intracellular signalling;unspecified signal transduction;			Putative serine/threonine kinase {Oryza sativa (japonica cultivar-group);}
MZ00013637	9.59922	2.11386	N	P		S	S		0.00024768	-0.434575	0.000358532	-0.417504	0.00165475	0.36969		LOC_Os05g44050	11975.m08531 protein Ras-related protein Rab7, putative, expressed	7.2e-109	At3g18820	MVE11.21; Ras-related GTP-binding protein, putative; K07897 RAB7, member Ras oncogene family	3.9e-97	Q40787	RAB7_PENCL Ras-related protein Rab7 - Pennisetum ciliare (Buffelgrass)	4.7e-108	Q40787	Ras-related protein Rab7 (Possible apospory-associated protein). {Pennisetum ciliare}{Viridiplantae}{Eukaryota}	3.7e-107			intracellular signalling;CELLULAR COMMUNICATION/SIGNAL TRANSDUCTION MECHANISM;enzyme mediated signal transduction;G-protein mediated signal transduction;unspecified signal transduction;			putative GTP-binding protein Rab7a {Oryza sativa (japonica cultivar-group);}
MZ00013661	12.4521	1.58773		N			F		0.000680197	0.406706	0.00186824	0.371171	2.96054e-06	-0.520626		LOC_Os05g31000	11975.m07335 protein Nascent polypeptide-associated complex alpha subunit, putative, expressed	1.7e-61	At3g12390	T2E22.29; nascent polypeptide associated complex alpha chain protein, putative / alpha-NAC, putative; K03626 nascent polypeptide-associated complex subunit alpha	6.1e-60	Q9LHG9	NACA1_ARATH Nascent polypeptide-associated complex subunit alpha-like protein 1 (NAC-alpha-like protein 1) (Alpha-NAC-like protein 1) - Arabidopsis thaliana (Mouse-ear cress)	5.4e-59	Q7XXR8	Nascent polypeptide associated complex alpha chain. {Oryza sativa}{Viridiplantae}{Eukaryota}	8.5e-60			PROTEIN SYNTHESIS;translational control;			putative nascent polypeptide associated complex alpha chain {Oryza sativa (japonica cultivar-group);} ^|^GB|BAC78570.1|32352154|AB110178 nascent polypeptide associated complex alpha chain {Oryza sativa (japo-TRUNCATED-
MZ00013664	11.9896	1.58823	P	N		F	F		6.35739e-05	0.468665	0.0149975	0.29935	1.2765e-06	-0.535777		LOC_Os05g49200	11975.m08990 protein Aspartic proteinase oryzasin-1 precursor, putative, expressed	5.4e-223	At1g11910	F12F1.24; aspartyl protease family protein [EC:3.4.23.40]; K08245 phytepsin	9.7e-188	Q42456	ASPR1_ORYSA Aspartic proteinase oryzasin-1 precursor (EC 3.4.23.-) - Oryza sativa (Rice)	3.5e-222	Q688W6	Aspartic proteinase oryzasin 1. {Oryza sativa}{Viridiplantae}{Eukaryota}	2.7e-221			PROTEIN FATE (folding, modification, destination);protein degradation;			Aspartic proteinase oryzasin 1 precursor (EC 3.4.23.-). {Oryza sativa;} ^|^PIR|S66516|S66516 oryzasin (EC 3.4.23.-) precursor - rice {Oryza sativa;} ^|^GB|BAA06875.1|1711289|RICAPA aspartic protease {Oryza sativa;} ^|^GB|BAA06876.1|1030715|RICAP aspartic protease {Oryza sativa;}
MZ00013667	9.24112	1.89792	P			F			0.00110735	0.392828	7.88026e-05	0.455052	0.265617	-0.147986		LOC_Os08g27070	11978.m06720 protein expressed protein	3.2e-90	At4g02450	T14P8.5; glycine-rich protein	6.4e-56	Q6ID70	Y3377_ARATH Protein At3g03773 - Arabidopsis thaliana (Mouse-ear cress)	2.7e-25	Q6YYB0	Putative p23 co-chaperone. {Oryza sativa}{Viridiplantae}{Eukaryota}	1.3e-88						putative p23 co-chaperone {Oryza sativa (japonica cultivar-group);} ^|^GB|BAD03784.1|38637531|AP005523 putative p23 co-chaperone {Oryza sativa (japonica cultivar-group);}
MZ00013684	8.95627	2.14269	N			F			0.00171843	-0.379191	4.75412e-05	-0.466656	0.652623	0.0667654		LOC_Os06g45820	11976.m09110 protein Cell division protein ftsH homolog, putative, expressed	1.5e-127	At2g30950	F7F1.16; FtsH protease (VAR2) [EC:3.4.24.-]; K03798 ATP-dependent Zn protease, cell division protein	3.1e-117	Q55700	FTSH1_SYNY3 Cell division protease ftsH homolog 1 (EC 3.4.24.-) - Synechocystis sp. (strain PCC 6803)	1.5e-75	Q655S0	Putative chloroplast protease. {Oryza sativa}{Viridiplantae}{Eukaryota}	7.6e-126			plastid;SUBCELLULAR LOCALIZATION;chloroplast;			putative FtsH-like protein Pftf precursor {Oryza sativa (japonica cultivar-group);}
MZ00013718	13.7878	2.29463		N			F		0.0109418	0.315373	0.679429	0.0635729	3.63653e-06	-0.515856		LOC_Os11g05050	11981.m04703 protein Stem-specific protein TSJT1, putative, expressed	4.3e-111	At5g19140	T24G5.40; aluminium-induced protein - like	1.1e-85	P24805	TSJT1_TOBAC Stem-specific protein TSJT1 - Nicotiana tabacum (Common tobacco)	2.1e-22	Q43661	Wali7 protein (Fragment). {Triticum aestivum}{Viridiplantae}{Eukaryota}	3.5e-102						wali7 gene. {Triticum aestivum;}
MZ00013750	8.88499	1.99754		N			F		0.00235397	0.369625	0.119755	0.202171	1.14033e-06	-0.537625		LOC_Os12g32620	11982.m07062 protein Pollen-specific protein SF3, putative, expressed	1e-93	At1g10200	F14N23.8; transcription factor LIM, putative	8.6e-77	P29675	SF3_HELAN Pollen-specific protein SF3 - Helianthus annuus (Common sunflower)	4.8e-67	Q9M7F3	LIM transcription factor homolog. {Zea mays}{Viridiplantae}{Eukaryota}	2.5e-83	LIM					LIM transcription factor homolog {Zea mays;}
MZ00013759	11.1692	2.23321	P			F			0.396463	0.121072	4.69097e-05	0.467139	0.240022	0.155168		LOC_Os02g27760	11972.m07920 protein 40S ribosomal protein S15a, putative, expressed	2.4e-53	At1g07770	F24B9.12; 40S ribosomal protein S15A (RPS15aA); K02957 small subunit ribosomal protein S15Ae	1.5e-54	P42798	R15A1_ARATH 40S ribosomal protein S15a-1 - Arabidopsis thaliana (Mouse-ear cress)	1.4e-53	P42798	40S ribosomal protein S15a. {Arabidopsis thaliana}{Viridiplantae}{Eukaryota}	1.1e-52			SUBCELLULAR LOCALIZATION;PROTEIN WITH BINDING FUNCTION OR COFACTOR REQUIREMENT (structural or catalytic);PROTEIN SYNTHESIS;ribosome biogenesis;nucleic acid binding;translation;cytoplasm;ribosomal proteins;			ribosomal protein S15a - rape {Brassica napus;} ^|^GB|CAA42599.1|17863|BNRPS15A r-protein BnS15a {Brassica napus;}
MZ00013776	8.94154	4.72503	P			F			8.58782e-05	0.461732	0.00571827	0.333975	0.000511221	-0.404109		LOC_Os01g45274	11971.m10731 protein Carbonic anhydrase, chloroplast precursor, putative, expressed	2.5e-90	At1g70410	F17O7.5; carbonic anhydrase, putative / carbonate dehydratase, putative	4.1e-61	P40880	CAHC_HORVU Carbonic anhydrase, chloroplast precursor (EC 4.2.1.1) (Carbonate dehydratase) - Hordeum vulgare (Barley)	6.6e-86	Q41728	Carbonic anhydrase. {Zea mays}{Viridiplantae}{Eukaryota}	9.4e-93						probable carbonate dehydratase (EC 4.2.1.1) - maize {Zea mays;} ^|^GB|AAA86944.1|606811|ZMU08401 carbonic anhydrase {Zea mays;}
MZ00013778	7.74425	2.56102	P			S			0.000250579	0.434267	0.00241642	0.362835	0.000221334	-0.425534		LOC_Os01g45274	11971.m10731 protein Carbonic anhydrase, chloroplast precursor, putative, expressed	4.9e-78	At1g70410	F17O7.5; carbonic anhydrase, putative / carbonate dehydratase, putative	2.8e-55	P40880	CAHC_HORVU Carbonic anhydrase, chloroplast precursor (EC 4.2.1.1) (Carbonate dehydratase) - Hordeum vulgare (Barley)	2.9e-76	Q41728	Carbonic anhydrase. {Zea mays}{Viridiplantae}{Eukaryota}	1.3e-84						probable carbonate dehydratase (EC 4.2.1.1) - maize {Zea mays;} ^|^GB|AAA86944.1|606811|ZMU08401 carbonic anhydrase {Zea mays;}
MZ00013779	8.19002	1.75709	P			F			0.00953057	0.320611	6.07988e-05	0.460937	0.850197	0.0309023		LOC_Os02g05330	11972.m05881 protein Eukaryotic initiation factor 4A, putative, expressed	4.8e-215	At3g13920	MDC16.5; eukaryotic translation initiation factor 4A-1 / eIF-4A-1; K03257 translation initiation factor eIF-4A	1.1e-202	P35683	IF4A_ORYSA Eukaryotic initiation factor 4A (EC 3.6.1.-) (ATP-dependent RNA helicase eIF4A) (eIF-4A) - Oryza sativa (Rice)	1.7e-213	O24449	Translational initiation factor eIF-4A. {Zea mays}{Viridiplantae}{Eukaryota}	1.8e-217			animal development;cell differentiation;nucleic acid binding;translation;late embryonic development;DEVELOPMENT (Systemic);CELL FATE;SUBCELLULAR LOCALIZATION;PROTEIN WITH BINDING FUNCTION OR COFACTOR REQUIREMENT (structural or catalytic);PROTEIN SYNTHESIS;cytoplasm;nucleotide binding;			translational initiation factor eIF-4A {Zea mays;}
MZ00013816	9.94218	3.25028	P			F			2.5278e-05	0.488449	8.04655e-10	0.646772	0.971392	0.00633964		LOC_Os02g41590	11972.m09195 protein Adenosine kinase 2, putative, expressed	5.4e-77	At5g03300	F12E4.30; pfkB type carbohydrate kinase protein family [EC:2.7.1.20]; K00856 adenosine kinase	1.9e-69	Q9LZG0	ADK2_ARATH Adenosine kinase 2 (EC 2.7.1.20) (AK 2) (Adenosine 5'-phosphotransferase 2) - Arabidopsis thaliana (Mouse-ear cress)	1.7e-68	Q9XGC6	Adenosine kinase (Fragment). {Zea mays}{Viridiplantae}{Eukaryota}	2.4e-78			METABOLISM;nucleotide metabolism;purine nucleotide metabolism;			adenosine kinase {Zea mays;}
MZ00013849	10.0958	1.96978		N			S		0.995356	-0.000928081	0.192814	-0.173255	0.00733369	-0.321325		LOC_Os02g11050	11972.m06403 protein 26S protease regulatory subunit 8, putative, expressed	1.1e-215	At5g19990	F28I16.140; 26S proteasome AAA-ATPase subunit RPT6a; K03066 26S proteasome regulatory subunit T6	6.1e-202	P62194	PRS8_BOVIN 26S protease regulatory subunit 8 (Proteasome 26S subunit ATPase 5) (Proteasome subunit p45) (p45/SUG) - Bos taurus (Bovine)	2.6e-171	Q7GCH3	26S proteasome regulatory particle triple-A ATPase subunit6. {Oryza sativa}{Viridiplantae}{Eukaryota}	5.6e-214			cytoplasmic and nuclear protein degradation;protein degradation;PROTEIN FATE (folding, modification, destination);			26S proteasome regulatory particle triple-A ATPase subunit6 {Oryza sativa (japonica cultivar-group);} ^|^GB|BAD16017.1|46390529|AP005008 26S proteasome regulatory particle triple-A ATPase subunit6 {Oryza sat-TRUNCATED-
MZ00013860	10.5181	2.29595	P			F			0.0123161	0.310976	9.75786e-05	0.449515	0.304288	-0.137787		LOC_Os03g57340	11973.m10652 protein DnaJ protein homolog, putative, expressed	3.5e-212	At3g44110	F26G5.60; DNAJ heat shock protein, putative (J3)	3.4e-192	P42824	DNJH2_ALLPO DnaJ protein homolog 2 - Allium porrum (Leek)	1.7e-199	Q6F3B0	Putative DnaJ like protein. {Oryza sativa}{Viridiplantae}{Eukaryota}	1.8e-210			stress response;CELL RESCUE, DEFENSE AND VIRULENCE;			putative DnaJ like protein {Oryza sativa (japonica cultivar-group);}
MZ00013916	8.87703	1.46009	N			F			1.35753e-05	-0.500631	0.00854109	-0.320054	0.0506874	0.243102		LOC_Os03g56790	11973.m10595 protein Actin-depolymerizing factor 6, putative, expressed	1.7e-70	At2g31200	F16D14.4; actin-depolymerizing factor 6 (ADF6)	1.1e-53	Q9ZSK2	ADF6_ARATH Actin-depolymerizing factor 6 (ADF-6) (AtADF6) - Arabidopsis thaliana (Mouse-ear cress)	9.7e-53	Q9AY76	Putative actin-depolymerizing factor. {Oryza sativa}{Viridiplantae}{Eukaryota}	8.4e-69			BIOGENESIS OF CELLULAR COMPONENTS;cytoskeleton;SUBCELLULAR LOCALIZATION;TRANSCRIPTION;cell wall;cytoskeleton;			putative actin-depolymerizing factor {Oryza sativa (japonica cultivar-group);}
MZ00013937	11.838	1.56327		P			F		0.0534911	-0.248148	0.100931	-0.211961	9.50613e-09	0.610873		LOC_Os01g70770	11971.m13122 protein Glutathione S-transferase III, putative, expressed	8.2e-85	At3g62760	F26K9.190; glutathione S-transferase, putative	3.7e-53	P04907	GSTF3_MAIZE Glutathione S-transferase III (EC 2.5.1.18) (GST-III) (GST class-phi) - Zea mays (Maize)	2.1e-105	Q9ZP62	Glutathione transferase III(A) (EC 2.5.1.18). {Zea mays}{Viridiplantae}{Eukaryota}	3.3e-113			secondary metabolism;METABOLISM;			glutathione transferase (EC 2.5.1.18) III(a) [imported] - maize {Zea mays;} ^|^GB|CAB38118.1|4468792|ZMA010295 Glutathione transferase III(a) {Zea mays;}
MZ00013961	7.70264	1.36677	P			F			4.19883e-05	0.477784	0.00164887	0.374999	0.00376636	-0.344702		LOC_Os07g36480	11977.m07899 protein vacuolar ATP synthase subunit H 2, putative, expressed	3.8e-80	At3g42050	F4M19.10; vacuolar ATP synthase subunit H family protein [EC:3.6.3.14]; K02144 V-type H+-transporting ATPase 54 kD subunit	1.1e-67	Q84ZC0	VATH_ORYSA Probable vacuolar ATP synthase subunit H (EC 3.6.3.14) (V-ATPase H subunit) (Vacuolar proton pump subunit H) - Oryza sativa (Rice)	2.4e-79	Q84ZC0	Putative vacuolar ATP synthase subunit H. {Oryza sativa}{Viridiplantae}{Eukaryota}	1.9e-78			CELLULAR TRANSPORT, TRANSPORT FACILITATION AND TRANSPORT ROUTES;transport facilitation;transport ATPases;			putative vacuolar ATP synthase subunit H {Oryza sativa (japonica cultivar-group);}
MZ00013964	9.80312	1.58087		P			F		0.605924	-0.0779472	0.923273	-0.01662	2.28422e-07	0.564164		LOC_Os01g60360	11971.m12164 protein Ubiquitin-conjugating enzyme E2-17 kDa, putative	3.8e-80	At3g08690	F17O14.16; ubiquitin-conjugating enzyme 11 (UBC11) [EC:6.3.2.19]; K06689 ubiquitin-conjugating enzyme UBE2D/E	1.8e-76	P35134	UBC11_ARATH Ubiquitin-conjugating enzyme E2-17 kDa 11 (EC 6.3.2.19) (Ubiquitin-protein ligase 11) (Ubiquitin carrier protein 11) - Arabidopsis thaliana (Mouse-ear cress)	1.6e-75	O48555	Ubiquitin conjugating enzyme. {Zea mays}{Viridiplantae}{Eukaryota}	1.5e-78			PROTEIN FATE (folding, modification, destination);cell growth / morphogenesis;meiosis;mitotic cell cycle;cytoplasm;modification by ubiquitination, deubiquitination;protein degradation;protein modification;nucleus;nuclear division;cell cycle;BIOGENESIS OF CELLULAR COMPONENTS;SUBCELLULAR LOCALIZATION;nuclear and chromosomal cycle;CELL CYCLE AND DNA PROCESSING;mitotic cell cycle and cell cycle contr…			ubiquitin conjugating enzyme {Zea mays;}
MZ00013972	8.05325	2.09642	P			S			0.242467	0.159886	0.00171054	0.373976	0.0233837	0.276772		LOC_Os07g39710	11977.m08213 protein ETC complex I subunit conserved region family protein, expressed	5.9e-27	At5g67590	K9I9.16; putative NADH dehydrogenase (ubiquinone) 18kDa subunit [EC:1.6.5.3 1.6.99.3]; K03937 NADH dehydrogenase (ubiquinone) Fe-S protein 4	2.1e-18	Q5XIF3	NDUS4_RAT NADH dehydrogenase [ubiquinone] iron-sulfur protein 4, mitochondrial precursor (EC 1.6.5.3) (EC 1.6.99.3) (NADH-ubiquinone oxidoreductase 18 kDa subunit) (Complex I-18 kDa) (CI-18 kDa) - Rattus norvegicus (Rat)	8.2e-08	Q69WE3	NADH-ubiquinone oxidoreductase-related-like protein. {Oryza sativa}{Viridiplantae}{Eukaryota}	3e-25						At5g67590 {Arabidopsis thaliana;} ^|^GB|BAC43258.1|26452345|AK118663 unknown protein {Arabidopsis thaliana;} ^|^GB|BAB08467.1|9757880|AB013390 unnamed protein product; contains similarity to NADH dehydrogenase chain CI-18 gene_id:K9I9.16 {Arabidopsis thaliana;}
MZ00013973	10.8463	3.99676	N			S			0.116321	-0.206874	0.00194647	-0.369582	0.353364	-0.126069		LOC_Os07g39710	11977.m08213 protein ETC complex I subunit conserved region family protein, expressed	3.6e-75	At5g67590	K9I9.16; putative NADH dehydrogenase (ubiquinone) 18kDa subunit [EC:1.6.5.3 1.6.99.3]; K03937 NADH dehydrogenase (ubiquinone) Fe-S protein 4	2.4e-49	Q5XIF3	NDUS4_RAT NADH dehydrogenase [ubiquinone] iron-sulfur protein 4, mitochondrial precursor (EC 1.6.5.3) (EC 1.6.99.3) (NADH-ubiquinone oxidoreductase 18 kDa subunit) (Complex I-18 kDa) (CI-18 kDa) - Rattus norvegicus (Rat)	1.9e-24	Q69WE3	NADH-ubiquinone oxidoreductase-related-like protein. {Oryza sativa}{Viridiplantae}{Eukaryota}	1.8e-73						NADH-ubiquinone oxidoreductase-related-like protein {Oryza sativa (japonica cultivar-group);}
MZ00013984	8.34482	2.87695		P			F		0.802607	0.0410134	0.0933696	0.216128	1.00047e-05	0.496288		LOC_Os08g09200	11978.m05055 protein Aconitate hydratase, cytoplasmic, putative, expressed	1.5e-32	At2g05710	T3P4.5; aconitate hydratase, cytoplasmic, putative / citrate hydro-lyase/aconitase, putative [EC:4.2.1.3]; K01680 aconitate hydratase	7e-31	Q6YZX6	ACOC_ORYSA Putative aconitate hydratase, cytoplasmic (EC 4.2.1.3) (Citrate hydro-lyase) (Aconitase) - Oryza sativa (Rice)	6e-32	O81396	Aconitase-iron regulated protein 1. {Citrus limon}{Viridiplantae}{Eukaryota}	2.2e-31			ENERGY;glyoxylate cycle;C-compound and carbohydrate metabolism;tricarboxylic-acid pathway (citrate cycle, Krebs cycle, TCA cycle);METABOLISM;			aconitase-iron regulated protein 1 {Citrus limon;}
MZ00014024	9.73135	2.62555	P			F			0.00564549	0.339769	5.70147e-07	0.551903	0.63217	-0.0703209		LOC_Os04g51900	11974.m10085 protein nuclear pore complex protein, putative, expressed	1.8e-105	At5g05680	MJJ3.8; expressed protein	5.6e-43	P49689	RS30_ARATH 40S ribosomal protein S30 - Arabidopsis thaliana (Mouse-ear cress)	1.9e-18	Q7XPF0	OSJNBa0060N03.11 protein. {Oryza sativa}{Viridiplantae}{Eukaryota}	9e-104						OSJNBa0060N03.11 {Oryza sativa (japonica cultivar-group);}
MZ00014057	9.809	1.97917	P	N		F	F		7.4766e-08	0.601074	0.000385571	0.415704	5.88695e-07	-0.54883		LOC_Os05g48240	11975.m08895 protein Dynamin-related protein 1A, putative, expressed	1.5e-282	At5g42080	MJC20.19; dynamin-related protein (pir||S59558)	3.5e-254	P42697	DRP1A_ARATH Dynamin-related protein 1A (Dynamin-like protein A) (Dynamin-like protein 1) - Arabidopsis thaliana (Mouse-ear cress)	3.1e-253	Q39828	SDL5A. {Glycine max}{Viridiplantae}{Eukaryota}	2.3e-256			cytoskeleton-dependent transport;CELLULAR TRANSPORT, TRANSPORT FACILITATION AND TRANSPORT ROUTES;transport routes;			phragmoplastin 5 - soybean {Glycine max;} ^|^GB|AAC49183.1|1218004|GMU36430 SDL5A {Glycine max;}
MZ00014066	10.972	1.93028		P			F		0.248543	-0.158261	0.61257	0.0756781	3.91191e-05	0.467084		LOC_Os05g51500	11975.m09213 protein Elongation factor Tu GTP binding domain containing protein, expressed	0	At1g76810	F28O16.18; eukaryotic translation initiation factor 2 family protein / eIF-2 family protein; K03243 translation initiation factor IF-2 unclassified subunit	9.1e-263	Q10251	IF2P_SCHPO Eukaryotic translation initiation factor 5B (eIF-5B) (Translation initiation factor IF-2) - Schizosaccharomyces pombe (Fission yeast)	1.1e-181	Q6L4R8	Putative translation initiation factor IF-2. {Oryza sativa}{Viridiplantae}{Eukaryota}	8.3e-307						putative translation initiation factor IF-2 {Oryza sativa (japonica cultivar-group);}
MZ00014101	10.7835	2.15294	P			F			0.00134055	0.38678	2.24708e-07	0.56802	0.447286	-0.105732		LOC_Os07g47290	11977.m08946 protein Xylose isomerase, putative, expressed	7.7e-247	At5g57655	MUA2.25; expressed protein	1.1e-209	Q40082	XYLA_HORVU Xylose isomerase (EC 5.3.1.5) - Hordeum vulgare (Barley)	2.7e-238	Q8H3Q7	Putative xylose isomerase. {Oryza sativa}{Viridiplantae}{Eukaryota}	3.9e-245						putative xylose isomerase {Oryza sativa (japonica cultivar-group);}
MZ00014102	11.7662	2.35255	P	N		S	S		0.00107151	0.393773	0.0725957	0.229552	0.000894932	-0.388305		LOC_Os07g47290	11977.m08946 protein Xylose isomerase, putative, expressed	2.9e-41	At5g57655	MUA2.25; expressed protein	7.3e-32	Q40082	XYLA_HORVU Xylose isomerase (EC 5.3.1.5) - Hordeum vulgare (Barley)	2.8e-39	Q8H3Q7	Putative xylose isomerase. {Oryza sativa}{Viridiplantae}{Eukaryota}	1.5e-39						putative xylose isomerase {Oryza sativa (japonica cultivar-group);}
MZ00014139	10.7251	1.50624	P			F			2.13357e-05	0.492	0.0136552	0.302753	0.00457772	-0.33805		LOC_Os02g11770	11972.m06426 protein hypothetical protein	1.4e-18							Q5VSB6	Hypothetical protein P0535G04.32-1. {Oryza sativa}{Viridiplantae}{Eukaryota}	1e-24						NA
MZ00014149	9.78261	13.9841		N			F		0.0541287	0.247559	0.090757	0.217657	3.98933e-06	-0.514282		LOC_Os05g47780	11975.m08850 protein CHY zinc finger family protein, expressed	3.6e-59	At3g18290	MIE15.8; zinc finger protein-related	2.7e-45	Q96PM5	ZN363_HUMAN RING finger and CHY zinc finger domain-containing protein 1 (Zinc finger protein 363) (CH-rich-interacting match with PLAG1) (Androgen receptor N-terminal-interacting protein) (p53 induced RING-H2 protein) (hPirh2) (RING finger protein 199) - Homo sapiens (Human)	3.4e-07	Q84P60	Putative zinc finger protein (Fragment). {Oryza sativa}{Viridiplantae}{Eukaryota}	3.2e-58						unknown protein {Oryza sativa (japonica cultivar-group);}
MZ00014188	7.31867	1.58706		N			F		0.00386216	0.35306	0.364508	0.126679	8.40305e-16	-0.762962		LOC_Os02g02400	11972.m05589 protein Catalase isozyme A, putative, expressed	1e-17	At1g20630	F2D10.11; catalase 1 [EC:1.11.1.6]; K03781 catalase	4.8e-13	P18123	CATA3_MAIZE Catalase isozyme 3 (EC 1.11.1.6) - Zea mays (Maize)	4.3e-27	P18123	Catalase isozyme 3 (EC 1.11.1.6). {Zea mays}{Viridiplantae}{Eukaryota}	3.4e-26			detoxification;CELL RESCUE, DEFENSE AND VIRULENCE;detoxification by modification;			Catalase isozyme 3 (EC 1.11.1.6). {Zea mays;} ^|^PIR|S37379|S37379 catalase (EC 1.11.1.6) 3 - maize {Zea mays;} ^|^GB|AAC37357.1|168437|MZECAT3GN catalase {Zea mays;}
MZ00014189	9.33374	2.687	P	N		F	F		1.20775e-06	0.554099	0.000843383	0.394716	1.98174e-05	-0.482059		LOC_Os05g01050	11975.m04645 protein DNA-binding protein, putative, expressed	3.6e-59	At1g10590	T10O24.24; DNA-binding protein-related	7.3e-48	O49453	Y4844_ARATH Protein At4g28440 - Arabidopsis thaliana (Mouse-ear cress)	1.1e-35	Q9FW37	Hypothetical protein P0036D10.5 (Hypothetical protein OSJNBb0098I11.6). {Oryza sativa}{Viridiplantae}{Eukaryota}	1.8e-57						T10O24.24 {Arabidopsis thaliana;}
MZ00014212	12.497	1.65911	P			F			0.107966	0.211254	9.05288e-05	0.451433	0.694176	-0.0594073		LOC_Os03g58630	11973.m10768 protein Thioredoxin H-type 5, putative, expressed	1.2e-51	At5g39950	MYH19.110; thioredoxin H-type 2 (TRX-H-2)	1.8e-28	Q42443	TRXH_ORYSA Thioredoxin H-type (TRX-H) (Phloem sap 13 kDa protein 1) - Oryza sativa (Rice)	1.8e-28	Q851R5	Putative thioredoxin. {Oryza sativa}{Viridiplantae}{Eukaryota}	4.8e-50						putative thioredoxin {Oryza sativa (japonica cultivar-group);}
MZ00014217	10.1352	1.53551	P			F			2.05879e-05	0.492656	5.11017e-07	0.55346	0.783148	-0.0435733		LOC_Os01g46932	11971.m10890 protein Vacuolar protein sorting protein 25, putative, expressed	1.8e-57	At4g19003	F13C5.6; expressed protein	1.3e-48	Q6NWF4	VPS25_BRARE Vacuolar protein sorting-associated protein 25 - Brachydanio rerio (Zebrafish) (Danio rerio)	4.2e-20	Q8VZC9	Hypothetical protein (At4g19004/At4g19004). {Arabidopsis thaliana}{Viridiplantae}{Eukaryota}	9.2e-47						At4g19004/At4g19004 {Arabidopsis thaliana;} ^|^GB|AAL57689.1|18086472|AY065055 unknown protein {Arabidopsis thaliana;}
MZ00014220	7.54367	3.19996		N			F		0.426264	0.114805	0.39453	-0.120086	8.95577e-05	-0.448048		LOC_Os01g12870	11971.m07900 protein Eukaryotic translation initiation factor 3 subunit 6 interactingprotein, putative, expressed	6.9e-255	At5g25754	T5I5.1; expressed protein	1.5e-207	Q9Y262	IF3I_HUMAN Eukaryotic translation initiation factor 3 subunit 6-interacting protein - Homo sapiens (Human)	1.3e-110	Q5N7Y7	Putative eukaryotic translation initiation factor 3 subunit 6 interacting protein. {Oryza sativa}{Viridiplantae}{Eukaryota}	3.5e-253						unknown protein {Oryza sativa (japonica cultivar-group);}
MZ00014260	11.1782	1.61184	N			F			0.00104364	-0.39458	7.37607e-07	-0.546697	0.797414	0.0408221		LOC_Os06g14510	11976.m06166 protein Glucose-6-phosphate isomerase, cytosolic B, putative, expressed	9.2e-283	At5g42740	MJB21.12; glucose-6-phosphate isomerase, cytosolic (GPI) (phosphoglucose isomerase) (PGI) (phosphohexose isomerase) (PHI) (sp|P34795) [EC:5.3.1.9]; K01810 glucose-6-phosphate isomerase	8.2e-246	P49105	G6PI_MAIZE Glucose-6-phosphate isomerase, cytosolic (EC 5.3.1.9) (GPI) (Phosphoglucose isomerase) (PGI) (Phosphohexose isomerase) (PHI) - Zea mays (Maize)	3.4e-304	P49105	Glucose-6-phosphate isomerase, cytosolic (EC 5.3.1.9) (GPI) (Phosphoglucose isomerase) (PGI) (Phosphohexose isomerase) (PHI). {Zea mays}{Viridiplantae}{Eukaryota}	2.6e-303			METABOLISM;C-compound and carbohydrate metabolism;ENERGY;glycolysis and gluconeogenesis;			Glucose-6-phosphate isomerase, cytosolic (EC 5.3.1.9) (GPI)(Phosphoglucose isomerase) (PGI) (Phosphohexose isomerase) (PHI). {Zea mays;} ^|^PIR|T02094|T02094 glucose-6-phosphate isomerase (EC 5.3.1.9) 1 - ma-TRUNCATED-
MZ00014293	12.7593	1.34959		N			F		0.0575482	0.244408	0.816202	-0.0377106	7.38429e-07	-0.544188		LOC_Os05g33210	11975.m07553 protein Ubiquinol-cytochrome c reductase complex 8.0 kDa protein, putative	1.5e-19	At3g52730	F3C22.130; ubiquinol-cytochrome C reductase UQCRX/QCR9-like family protein [EC:1.10.2.2]; K00419 ubiquinol-cytochrome c reductase subunit 9	3.6e-23	P46270	UCR10_SOLTU Ubiquinol-cytochrome c reductase complex 8.0 kDa protein (EC 1.10.2.2) - Solanum tuberosum (Potato)	5.4e-20	Q9LXJ2	Ubiquinol--cytochrome-c reductase-like protein (Hypothetical protein At3g52730). {Arabidopsis thaliana}{Viridiplantae}{Eukaryota}	2.5e-21			mitochondrion;SUBCELLULAR LOCALIZATION;respiration;ENERGY;			ubiquinol-cytochrome-c reductase-like protein - Arabidopsis thaliana {Arabidopsis thaliana;} ^|^GB|AAK96783.1|15451024|AY054592 Unknown protein {Arabidopsis thaliana;} ^|^GB|CAB89234.1|7669947|ATF3C22 ubiqui-TRUNCATED-
MZ00014359	9.38167	3.59786	P			F			3.78407e-05	0.479991	0.00235121	0.363694	0.0104074	-0.308629		LOC_Os03g18420	11973.m07265 protein CHCH domain containing protein, expressed	9.5e-52	At5g18800	F17K4.50; NADH:ubiquinone oxidoreductase - like protein [EC:1.6.5.3 1.6.99.3]; K03952 NADH dehydrogenase (ubiquinone) 1 alpha subcomplex 8	5.5e-43	P42029	NDUA8_BOVIN NADH dehydrogenase [ubiquinone] 1 alpha subcomplex subunit 8 (EC 1.6.5.3) (EC 1.6.99.3) (NADH-ubiquinone oxidoreductase 19 kDa subunit) (Complex I-19kD) (CI-19kD) (Complex I-PGIV) (CI-PGIV) - Bos taurus (Bovine)	1.4e-11	Q8LGE7	NADH:ubiquinone oxidoreductase-like protein (At5g18800). {Arabidopsis thaliana}{Viridiplantae}{Eukaryota}	6.2e-41			electron transport and membrane-associated energy conservation;ENERGY;			At5g18800 {Arabidopsis thaliana;} ^|^GB|AAM60901.1|21536569|AY084313 NADH:ubiquinone oxidoreductase-like protein {Arabidopsis thaliana;}
MZ00014404	12.3326	1.5878		P			F		0.734361	0.0539187	0.0896681	0.218299	1.16832e-05	0.49328		LOC_Os08g08040	11978.m04939 protein U6 snRNA-associated Sm-like protein LSm7, putative, expressed	9.3e-45	At2g03870	T18C20.7; small nuclear ribonucleoprotein, putative / snRNP, putative / Sm protein, putative	1.7e-39	Q9UK45	LSM7_HUMAN U6 snRNA-associated Sm-like protein LSm7 - Homo sapiens (Human)	7.2e-25	Q6ZBS1	Putative snRNP splicing factor-related. {Oryza sativa}{Viridiplantae}{Eukaryota}	4.7e-43			PROTEIN FATE (folding, modification, destination);animal development;binding / dissociation;nucleus;assembly of protein complexes;splicing;nucleic acid binding;mRNA processing (splicing, 5'-, 3'-end processing);nucleus;INTERACTION WITH THE ENVIRONMENT (Systemic);cell differentiation;nucleolus;RNA binding;CELL FATE;SUBCELLULAR LOCALIZATION;TRANSCRIPTION;PROTEIN WITH BINDING FUNCTION OR COFACTOR RE…			putative snRNP splicing factor -related {Oryza sativa (japonica cultivar-group);} ^|^GB|BAD03046.1|38636805|AP003878 putative snRNP splicing factor -related {Oryza sativa (japonica cultivar-group);} -TRUNCATED-
MZ00014435	11.9868	1.52661		N			F		0.027281	0.278699	0.754481	0.0496496	1.57792e-05	-0.487017		LOC_Os03g14530	11973.m06893 protein 40S ribosomal protein S20, putative, expressed	3.6e-59	At3g45030	F14D17.100; 40S ribosomal protein S20 (RPS20A); K02969 small subunit ribosomal protein S20e	1.5e-47	P35686	RS20_ORYSA 40S ribosomal protein S20 - Oryza sativa (Rice)	8.3e-47	Q5UCF6	Ribosomal protein S10p/S20e. {Zea mays}{Viridiplantae}{Eukaryota}	1.2e-60			PROTEIN SYNTHESIS;ribosome biogenesis;			putative ribosomal protein S10p/S20e {Oryza sativa (japonica cultivar-group);} ^|^GB|AAM74244.1|21671882|AC074355 Putative ribosomal protein S10p/S20e {Oryza sativa (japonica cultivar-group);}
MZ00014497	9.57353	3.16093		N			F		0.101592	0.214573	0.711691	0.057614	8.62142e-05	-0.448974		LOC_Os03g62490	11973.m11125 protein Mitochondrial prohibitin complex protein 2, putative, expressed	1.4e-128	At4g28510	F20O9.200; prohibitin, putative	4.8e-115	P50085	PHB2_YEAST Prohibitin-2 - Saccharomyces cerevisiae (Baker's yeast)	6e-76	Q9M586	Prohibitin. {Zea mays}{Viridiplantae}{Eukaryota}	5.4e-145			mitotic cell cycle and cell cycle control;CELL CYCLE AND DNA PROCESSING;DNA processing;DNA synthesis and replication;cell cycle;			prohibitin {Zea mays;}
MZ00014509	8.28723	2.08684	P			F			1.06578e-05	0.506613	0.127482	0.198501	0.00113324	-0.381472		LOC_Os01g15310	11971.m08129 protein U6 snRNA-associated Sm-like protein LSm4, putative, expressed	1.1e-75	At5g27720	T1G16.50; glycine rich protein - like	1.5e-56	Q9LGE6	LSM4_ORYSA Probable U6 snRNA-associated Sm-like protein LSm4 - Oryza sativa (Rice)	6.9e-75	Q9LGE6	Probable U6 snRNA-associated Sm-like protein LSm4. {Oryza sativa}{Viridiplantae}{Eukaryota}	5.4e-74			RNA binding;mRNA processing (splicing, 5'-, 3'-end processing);regulation of splicing;nucleic acid binding;nucleus;SUBCELLULAR LOCALIZATION;TRANSCRIPTION;RNA processing;PROTEIN WITH BINDING FUNCTION OR COFACTOR REQUIREMENT (structural or catalytic);splicing;nucleolus;			Probable U6 snRNA-associated Sm-like protein LSm4. {Oryza sativa;} ^|^GB|BAB07978.1|9711887|AP002525 putative glycine rich protein {Oryza sativa (japonica cultivar-group);}
MZ00014527	10.82	1.82361		N			F		0.000378821	0.422965	0.0696866	0.231768	3.28585e-07	-0.557331		LOC_Os08g39140	11978.m26735 protein Heat shock protein 82, putative, expressed	2.1e-150	At5g56030	MDA7.7; heat shock protein 81-2 (HSP81-2)	2.1e-146	P33126	HSP81_ORYSA Heat shock protein 81-1 (HSP81-1) (Heat shock protein 82) - Oryza sativa (Rice)	1.4e-149	P33126	Heat shock protein 82. {Oryza sativa}{Viridiplantae}{Eukaryota}	1.1e-148			CELL RESCUE, DEFENSE AND VIRULENCE;stress response;			Heat shock protein 82. {Oryza sativa;} ^|^PIR|S25541|S25541 heat shock protein 82 - rice (strain Taichung Native One) {Oryza sativa;} ^|^GB|BAD08897.1|42407751|AP003892 heat shock protein 82 {Oryza sativa (j-TRUNCATED-
MZ00014545	9.53176	1.9142		N			F		0.000797157	0.402218	0.256038	0.154084	1.95709e-05	-0.482403		LOC_Os06g45000	11976.m09028 protein Ubiquitin-conjugating enzyme E2S, putative, expressed	3.3e-104	At5g05080	MUG13.6; ubiquitin-conjugating enzyme, putative [EC:6.3.2.19]	3.9e-88	Q16763	UBE2S_HUMAN Ubiquitin-conjugating enzyme E2 S (EC 6.3.2.19) (Ubiquitin-protein ligase S) (Ubiquitin carrier protein S) (Ubiquitin-conjugating enzyme E2-24 kDa) (E2-EPF5) - Homo sapiens (Human)	1.4e-51	Q651V2	Putative ubiquitin carrier protein E2. {Oryza sativa}{Viridiplantae}{Eukaryota}	1.7e-102						AT5g05080/MUG13_6 {Arabidopsis thaliana;} ^|^GB|AAM65652.1|21593685|AY088106 E2, ubiquitin-conjugating enzyme, putative {Arabidopsis thaliana;} ^|^GB|AAL16250.1|16226747|AF428320 AT5g05080/MUG13_6 {Arabidopsis thaliana;} ^|^GB|BAB11530.1|10178047|AB005245 unnamed protein product; contains similarity to ubiquitin conjugating enzyme gene_id:MUG13.6 {Arabidopsis thaliana;}
MZ00014585	9.71459	3.26187	P			F			2.56755e-05	0.487545	0.00412184	0.345361	0.141737	-0.189223		LOC_Os03g18454	11973.m07268 protein Gamma interferon inducible lysosomal thiol reductase family protein, expressed	8.9e-88	At1g07080	F10K1.21; gamma interferon responsive lysosomal thiol reductase family protein / GILT family protein	4.6e-62	P13284	GILT_HUMAN Gamma-interferon-inducible lysosomal thiol reductase precursor (Gamma-interferon-inducible protein IP-30) - Homo sapiens (Human)	3.7e-28	Q7Y1Z2	27K protein (Fragment). {Triticum aestivum}{Viridiplantae}{Eukaryota}	3.7e-66						27K protein {Triticum aestivum;}
MZ00014612	7.79568	1.57179	N	P		F	F		2.44982e-05	-0.489044	0.0558169	-0.24244	1.48227e-06	0.532606		LOC_Os02g48370	11972.m09871 protein ARID/BRIGHT DNA-binding domain-containing protein, putative, expressed	6.4e-24	At1g76510	F14G6.11; ARID/BRIGHT DNA-binding domain-containing protein	2.2e-17				Q6ZFT8	DNA-binding protein-like. {Oryza sativa}{Viridiplantae}{Eukaryota}	2.5e-22	ARID					DNA-binding protein-like {Oryza sativa (japonica cultivar-group);}
MZ00014647	9.33662	1.71133	P			F			0.00117706	0.390897	4.32735e-05	0.46902	0.247099	0.15316		LOC_Os02g04710	11972.m05819 protein Cycloartenol synthase, putative, expressed	8e-261	At2g07050	T4E14.16; cycloartenol synthase (CAS1) / 2,3-epoxysqualene--cycloartenol cyclase / (S)-2,3-epoxysqualene mutase [EC:5.4.99.8]; K01853 cycloartenol synthase	2.4e-230	P38605	CAS1_ARATH Cycloartenol synthase (EC 5.4.99.8) (2,3-epoxysqualene--cycloartenol cyclase) - Arabidopsis thaliana (Mouse-ear cress)	2.2e-229	Q6Z2X6	Putative cycloartenol synthase. {Oryza sativa}{Viridiplantae}{Eukaryota}	3.2e-259			METABOLISM;secondary metabolism;			cycloartenol synthase {Avena strigosa;}
MZ00014665	9.75369	1.78033		N			S		0.0160184	0.300696	0.879212	-0.0259062	0.0019996	-0.364127		LOC_Os03g07570	11973.m06269 protein Alanine-glyoxylate aminotransferase 2 homolog 2, mitochondrial precursor, putative, expressed	2e-225	At4g39660	F23K16.3; alanine--glyoxylate aminotransferase, putative / beta-alanine-pyruvate aminotransferase, putative / AGT, putative [EC:2.6.1.40 2.6.1.44]; K08072 (R)-3-amino-2-methylpropionate-pyruvate transaminase; K00827 alanine--glyoxylate transaminase	7.8e-202	Q940M2	AGT21_ARATH Alanine--glyoxylate aminotransferase 2 homolog 1, mitochondrial precursor (EC 2.6.1.44) (Beta-alanine-pyruvate aminotransferase 1) - Arabidopsis thaliana (Mouse-ear cress)	7e-201	Q9SWE2	Alanine:glyoxylate aminotransferase 2 homolog. {Arabidopsis thaliana}{Viridiplantae}{Eukaryota}	3.3e-200			METABOLISM;metabolism of the cysteine - aromatic group;amino acid metabolism;			alanine:glyoxylate aminotransferase 2 homolog {Arabidopsis thaliana;}
MZ00014710	10.1313	2.02531		N			F		0.000213519	0.438882	0.216123	0.165741	3.6046e-06	-0.516114		LOC_Os05g16660	11975.m06073 protein Eukaryotic translation initiation factor 3 subunit 2, putative, expressed	5.8e-68	At2g46280	T3F17.7; eukaryotic translation initiation factor 3 subunit 2 / TGF-beta receptor interacting protein 1 / eIF-3 beta / eIF3i / TRIP-1 (TIF3I1); K03246 translation initiation factor eIF-3 subunit 2	1.5e-56	Q38884	IF32_ARATH Eukaryotic translation initiation factor 3 subunit 2 (eIF-3 beta) (eIF3 p36) (eIF3i) (TGF-beta receptor-interacting protein 1) (TRIP-1) - Arabidopsis thaliana (Mouse-ear cress)	1.3e-55	Q60EF6	Putative TGF-beta receptor interacting protein. {Oryza sativa}{Viridiplantae}{Eukaryota}	2.9e-66						TGF-beta receptor-interacting protein-like protein {Oryza sativa (japonica cultivar-group);} ^|^GB|AAQ56413.1|34015219|AY360388 putative TGF-beta receptor-interacting protein 1 {Oryza sativa (japonica -TRUNCATED-
MZ00014781	8.2752	2.4605	P			F			0.00796332	0.327163	2.0036e-06	0.529381	0.937011	0.0137825																			NA
MZ00014788	8.04287	1.63373	N			S			0.0488571	-0.252543	0.000135917	-0.440905	0.524011	0.0902933		LOC_Os03g03770	11973.m05910 protein NADH-ubiquinone oxidoreductase B18 subunit family protein, expressed	3.9e-46	At2g02050	F14H20.12; NADH-ubiquinone oxidoreductase B18 subunit, putative [EC:1.6.5.3 1.6.99.3]; K03963 NADH dehydrogenase (ubiquinone) 1 beta subcomplex 7	1.5e-31				Q9SNJ7	ESTs AU078175(C51476). {Oryza sativa}{Viridiplantae}{Eukaryota}	3.1e-46						ESTs AU078175(C51476),AU068986(C51476) correspond to a region of the predicted gene. similar to NADH dehydrogenase. (AC006532) {Oryza sativa (japonica cultivar-group);}
MZ00014822	9.65378	3.7261	N			F			0.000238235	-0.435899	3.33888e-05	-0.474699	0.537735	0.0878619		LOC_Os11g05390	11981.m04736 protein Major Facilitator Superfamily protein, expressed	9.5e-28	At5g38430	MXI10.15; ribulose bisphosphate carboxylase small chain 1b precursor (RuBisCO small subunit 1b) (sp|P10796) [EC:4.1.1.39]; K01600 ribulose-bisphosphate carboxylase	2.5e-15	P05348	RBS_MAIZE Ribulose bisphosphate carboxylase small chain, chloroplast precursor (EC 4.1.1.39) (RuBisCO small subunit) - Zea mays (Maize)	1.1e-28	P05348	Ribulose bisphosphate carboxylase small chain, chloroplast precursor (EC 4.1.1.39) (RuBisCO small subunit). {Zea mays}{Viridiplantae}{Eukaryota}	8.6e-28			C-compound and carbohydrate metabolism;photosynthesis;ENERGY;METABOLISM;glycolysis and gluconeogenesis;			ribulosebisphosphate carboxylase. {Zea mays;}
MZ00014842	9.91461	2.47604	P			S			0.105065	0.212786	0.00226997	0.364959	0.49116	-0.0968153		LOC_Os03g04060	11973.m05938 protein Basic endochitinase precursor, putative, expressed	2.1e-109	At3g12500	T2E22.18; basic endochitinase [EC:3.2.1.14]; K01183 chitinase	5.3e-77	P21226	CHI2_PEA Endochitinase A2 precursor (EC 3.2.1.14) - Pisum sativum (Garden pea)	2.6e-82	O04272	Chitinase (Fragment). {Oryza sativa}{Viridiplantae}{Eukaryota}	3.4e-88			BIOGENESIS OF CELLULAR COMPONENTS;cell wall;			probable chitinase (EC 3.2.1.14) - rice (fragment) {Oryza sativa;} ^|^GB|AAB58239.1|2109457|OSAF001501 chitinase {Oryza sativa (indica cultivar-group);}
MZ00014845	10.7093	3.93448		N			F		0.0110073	0.315114	0.631174	0.0722353	2.6287e-05	-0.475902		LOC_Os06g21550	11976.m06812 protein expressed protein	2.4e-53	At5g42850	MBD2.4; expressed protein	1.9e-31	Q9CQM5	TXNL5_MOUSE Thioredoxin-like protein 5 (14 kDa thioredoxin-related protein) (TRP14) (Protein 42-9-9) - Mus musculus (Mouse)	1.5e-09	Q5Z9Z3	Hypothetical protein P0592B08.32. {Oryza sativa}{Viridiplantae}{Eukaryota}	9.6e-52						unknown protein {Arabidopsis thaliana;} ^|^GB|AAO63864.1|28973079|BT005444 unknown protein {Arabidopsis thaliana;} ^|^GB|BAB09186.1|9758573|AB008264 unnamed protein product; gene_id:MBD2.4 unknown protein {A-TRUNCATED-
MZ00014873	9.46971	5.64241	P			F			0.0266376	0.27961	3.08156e-05	0.476649	0.737636	-0.0517289		LOC_Os01g32670	11971.m09587 protein expressed protein	1e-22							Q942H1	Hypothetical protein P0455H03.46 (Hypothetical protein P0520B06.9). {Oryza sativa}{Viridiplantae}{Eukaryota}	4.1e-21						contains EST AU088590(C53644) unknown protein {Oryza sativa (japonica cultivar-group);} ^|^GB|BAB92182.1|20804487|AP003077 contains EST AU088590(C53644) unknown protein {Oryza sativa (japonica cultivar-group-TRUNCATED-
MZ00014891	8.6898	1.54925	P			F			0.000308762	0.428737	5.32893e-06	0.512615	0.162436	-0.180853		LOC_Os07g40240	11977.m08265 protein snakin-1, putative, expressed	3.3e-33	At5g59845	MMN10.7; expressed protein	7.1e-18	P46688	GASA2_ARATH Gibberellin-regulated protein 2 precursor - Arabidopsis thaliana (Mouse-ear cress)	1.3e-11	Q8LFM2	Contains similarity to gibberellin-stimulated transcript 1 like protein (Hypothetical protein At5g59845/MMN10.7). {Arabidopsis thaliana}{Viridiplantae}{Eukaryota}	5e-16						contains similarity to gibberellin-stimulated transcript 1 like protein {Arabidopsis thaliana;} ^|^GB|BAC42796.1|26451393|AK118173 unknown protein {Arabidopsis thaliana;}
MZ00014899	10.9931	1.64895	N			S			0.643269	-0.0709149	0.00460118	-0.341495	0.5731	0.0812013		LOC_Os02g02530	11972.m05602 protein signal peptide peptidase family protein, expressed	2.8e-29	At2g03120	T18E12.21; signal peptide peptidase family protein	2.4e-24	Q9D8V0	HM13_MOUSE Minor histocompatibility antigen H13 (EC 3.4.99.-) (Signal peptide peptidase) (Presenilin-like protein 3) - Mus musculus (Mouse)	3.5e-11	Q6I5K5	Putative signal peptide peptidase (Hypothetical protein OJ1058_F05.2). {Oryza sativa}{Viridiplantae}{Eukaryota}	1.1e-27						putative signal peptide peptidase {Oryza sativa (japonica cultivar-group);} ^|^GB|AAT07566.1|46981248|AC105318 unknown protein {Oryza sativa (japonica cultivar-group);}
MZ00014905	9.61726	1.80582	P			F			0.00986404	0.319242	1.62599e-07	0.574448	0.706558	-0.0570793		LOC_Os06g49490	11976.m09473 protein zinc finger family protein, putative, expressed	1.7e-45	At3g02790	F13E7.27; zinc finger (C2H2 type) family protein	2.6e-36				Q5Z9H7	Zinc finger protein-like. {Oryza sativa}{Viridiplantae}{Eukaryota}	8.5e-44						zinc finger protein-like {Oryza sativa (japonica cultivar-group);} ^|^GB|BAD53623.1|53792608|AP003621 zinc finger protein-like {Oryza sativa (japonica cultivar-group);}
MZ00014918	11.2587	1.62681		N			F		0.732514	-0.054342	0.224098	-0.163288	7.76615e-06	-0.501418		LOC_Os03g27019	11973.m08033 protein expressed protein	1.8e-48	At5g64170	MHJ24.1; expressed protein	1.7e-17				Q9FMI3	Emb|CAB77570.1. {Arabidopsis thaliana}{Viridiplantae}{Eukaryota}	1.2e-15						hypothetical protein T14E10.70 - Arabidopsis thaliana {Arabidopsis thaliana;} ^|^GB|CAB77570.1|7258353|ATT14E10 putative protein {Arabidopsis thaliana;}
MZ00014953	8.30533	2.36814	N	P		F	S		4.68502e-06	-0.524287	1.89134e-06	-0.53063	0.0079039	0.318772																			NA
MZ00014961	8.7305	2.34379	N			F			9.56607e-05	-0.45932	0.000457635	-0.411535	0.620875	-0.0723866		LOC_Os11g41900	11981.m08028 protein 1-acyl-sn-glycerol-3-phosphate acyltransferase PLS1, putative, expressed	1.1e-55	At3g57650	F15B8.160; acyl-CoA:1-acylglycerol-3-phosphate acyltransferase, putative	4.6e-30	Q41745	LPAT_MAIZE 1-acyl-sn-glycerol-3-phosphate acyltransferase PLS1 (EC 2.3.1.51) (Phospholipid synthesis protein 1) - Zea mays (Maize)	4.7e-60	Q41745	1-acyl-sn-glycerol-3-phosphate acyltransferase PLS1 (EC 2.3.1.51) (Phospholipid synthesis protein 1). {Zea mays}{Viridiplantae}{Eukaryota}	3.7e-59			METABOLISM;lipid, fatty acid and isoprenoid biosynthesis;lipid, fatty acid and isoprenoid metabolism;			probable 1-acyl-glycerol-3-phosphate acyltransferase - maize {Zea mays;} ^|^GB|CAA82638.1|575960|ZM1AG3PAT 1-acyl-glycerol-3-phosphate acyltransferase (putative) {Zea mays;}
MZ00014981	10.9428	2.0846	P			F			5.60843e-05	0.47138	1.23775e-05	0.495629	0.116806	-0.200265		LOC_Os07g44350	11977.m08656 protein Novel plant SNARE 11, putative, expressed	1.5e-122	At3g17440	MTO12.3; novel plant SNARE 13 (NPSN13); K08494 novel plant SNARE	5.5e-98	Q9LRP1	NPS13_ARATH Novel plant SNARE 13 (AtNPSN13) - Arabidopsis thaliana (Mouse-ear cress)	4.9e-97	Q8H5R6	Vesicle soluble NSF attachment protein receptor-like protein. {Oryza sativa}{Viridiplantae}{Eukaryota}	6.1e-121						vesicle soluble NSF attachment protein receptor-like protein {Oryza sativa (japonica cultivar-group);}
MZ00014996	9.16395	3.4684	P			F			0.00151539	0.383164	5.21662e-08	0.59014	0.426328	-0.110081		LOC_Os04g57550	11974.m10640 protein amine oxidase, flavin-containing family protein, expressed	7.6e-240	At2g43020	MFL8.12; amine oxidase family protein	4.1e-164	Q8NB78	AOF1_HUMAN Flavin-containing amine oxidase domain-containing protein 1 (EC 1.-.-.-) - Homo sapiens (Human)	2.8e-48	Q7XR46	OSJNBa0043A12.39 protein. {Oryza sativa}{Viridiplantae}{Eukaryota}	3.9e-238			secondary metabolism;METABOLISM;			OSJNBa0043A12.39 {Oryza sativa (japonica cultivar-group);}
MZ00015000	10.2782	2.22366	P			F			0.00106201	0.394024	4.31454e-07	0.556286	0.904414	-0.020148																			NA
MZ00015008	11.3076	3.06579		N			F		0.00623443	0.336079	0.00484464	0.339689	5.92369e-07	-0.54825		LOC_Os02g44310	11972.m09471 protein Cortical cell delineating protein precursor, putative, expressed	1.6e-56	At1g12090	F12F1.3; protease inhibitor/seed storage/lipid transfer protein (LTP) family protein	1.2e-36	Q01595	CCDP_MAIZE Cortical cell-delineating protein precursor (Root-specific protein ZRP3) - Zea mays (Maize)	1.4e-35	Q40721	RCc3 protein. {Oryza sativa}{Viridiplantae}{Eukaryota}	8.1e-55						root-specific protein RCc3 - rice {Oryza sativa;} ^|^GB|BAD25630.1|49388506|AP004883 root-specific protein RCc3 {Oryza sativa (japonica cultivar-group);} ^|^GB|BAD27673.1|50251740|AP004037 root-specific prot-TRUNCATED-
MZ00015016	9.66652	1.61999		P			F		0.00437773	-0.348517	0.126642	-0.198913	1.53459e-07	0.570193		LOC_Os01g65460	11971.m42774 protein Beta-galactosidase precursor, putative, expressed	1.2e-218	At5g63810	MBK5.1; glycosyl hydrolase family 35 (beta-galactosidase)	6.7e-125	P48980	BGAL_SOLLC Beta-galactosidase precursor (EC 3.2.1.23) (Lactase) (Acid beta-galactosidase) (Exo-(1-->4)-beta-D-galactanase) - Solanum lycopersicum (Tomato) (Lycopersicon esculentum)	1.6e-105	Q5N8X6	Putative beta-galactosidase. {Oryza sativa}{Viridiplantae}{Eukaryota}	6e-217			C-compound and carbohydrate metabolism;SUBCELLULAR LOCALIZATION;METABOLISM;cell wall;			putative beta-D-galactosidase {Oryza sativa (japonica cultivar-group);} ^|^GB|BAB92448.1|20804763|AP003297 putative beta-D-galactosidase {Oryza sativa (japonica cultivar-group);}
MZ00015021	9.97542	1.91958	P			F			0.247311	0.158609	7.98535e-08	0.583828	0.800614	0.0401857		LOC_Os04g53300	11974.m10221 protein Common central domain of tyrosinase family protein, expressed	1.3e-77	At3g09000	MZB10.3; proline-rich family protein	1.1e-07	Q9MB14	PPO2_IPOBA Polyphenol oxidase II, chloroplast precursor (EC 1.10.3.1) (PPO-II) (Catechol oxidase II) - Ipomoea batatas (Sweet potato) (Batate)	2.6e-82	O49960	Polyphenol oxidase. {Saccharum hybrid}{Viridiplantae}{Eukaryota}	4.8e-263						polyphenol oxidase {Saccharum hybrid cultivar;}
MZ00015041	8.91275	2.31297		N			F		0.281871	0.148562	0.544397	-0.0892576	3.11799e-05	-0.472211		LOC_Os01g72790	11971.m13312 protein Cell division cycle 2-related protein kinase 7, putative, expressed	3.3e-88	At5g10270	F18D22.40; Cyclin-dependent kinase C;1 [EC:2.7.11.22]; K08819 Cdc2-related kinase, arginine/serine-rich	2e-52	P29834	GRP2_ORYSA Glycine-rich cell wall structural protein 2 precursor - Oryza sativa (Rice)	2.6e-10	Q5JK68	Putative cdc2-like protein kinase cdc2MsC. {Oryza sativa}{Viridiplantae}{Eukaryota}	1.7e-86		CMGC_other_CDK9h_CHEDh_CTK1y	mitotic cell cycle and cell cycle control;cell cycle;CELL CYCLE AND DNA PROCESSING;		Arath;CDKC;1	putative cdc2 protein kinase {Oryza sativa (japonica cultivar-group);}
MZ00015067	8.49183	1.50498		N			F		0.00164182	0.380578	0.0221376	0.284118	2.45213e-07	-0.562546		LOC_Os04g43650	11974.m09324 protein aminotransferase, classes I and II family protein, expressed	1.2e-67	At3g04520	T27C4.17; threonine aldolase family protein [EC:4.1.2.-]; K01636	4.3e-43	O07051	LTAA_AERJA L-allo-threonine aldolase (EC 4.1.2.-) (L-allo-TA) (L-allo-threonine acetaldehyde-lyase) - Aeromonas jandaei	1.4e-26	Q7X634	OSJNBb0072M01.18 protein. {Oryza sativa}{Viridiplantae}{Eukaryota}	6.1e-66						OSJNBb0072M01.18 {Oryza sativa (japonica cultivar-group);}
MZ00015068	7.6305	1.31605		N			F		0.105653	0.212485	0.584991	0.0809766	2.33214e-06	-0.525078		LOC_Os04g43650	11974.m09324 protein aminotransferase, classes I and II family protein, expressed	8.1e-165	At1g08630	F22O13.11; L-allo-threonine aldolase-related	2.4e-127	O07051	LTAA_AERJA L-allo-threonine aldolase (EC 4.1.2.-) (L-allo-TA) (L-allo-threonine acetaldehyde-lyase) - Aeromonas jandaei	4.2e-75	Q7X634	OSJNBb0072M01.18 protein. {Oryza sativa}{Viridiplantae}{Eukaryota}	4.1e-163						OSJNBb0072M01.18 {Oryza sativa (japonica cultivar-group);}
MZ00015132	8.93076	2.11777	P			F			6.28081e-08	0.610204	6.94058e-05	0.45804	0.0530947	-0.240824		LOC_Os05g43930	11975.m08519 protein O-methyltransferase ZRP4, putative, expressed	2.7e-93	At4g35160	T12J5.30; O-methyltransferase family 2 protein	1.4e-42	P47917	ZRP4_MAIZE O-methyltransferase ZRP4 (EC 2.1.1.-) (OMT) - Zea mays (Maize)	4.6e-94	P47917	O-methyltransferase ZRP4 (EC 2.1.1.-) (OMT). {Zea mays}{Viridiplantae}{Eukaryota}	3.6e-93						O-methyltransferase ZRP4 (EC 2.1.1.-) (OMT). {Zea mays;} ^|^PIR|JQ2268|JQ2268 O-methyltransferase (EC 2.1.1.-) - maize {Zea mays;} ^|^GB|AAA18532.1|404070|MZEOMT O-methyltransferase {Zea mays;}
MZ00015175	9.09217	2.49215		P			S		0.0178789	-0.296103	0.156752	-0.18642	0.000371543	0.412836		LOC_Os03g12360	11973.m06686 protein Trehalose-6-phosphate synthase, putative, expressed	1.4e-279	At1g68020	T23K23.13; glycosyl transferase family 20 protein / trehalose-phosphatase family protein	9e-240	P78875	TPP1_SCHPO Trehalose-phosphatase (EC 3.1.3.12) (Trehalose 6-phosphate phosphatase) (TPP) - Schizosaccharomyces pombe (Fission yeast)	1.7e-57	Q8H7S6	Putative trehalose-6-phosphate synthase. {Oryza sativa}{Viridiplantae}{Eukaryota}	5.5e-278			METABOLISM;metabolism of energy reserves (e.g. glycogen, trehalose);C-compound and carbohydrate metabolism;ENERGY;			Putative trehalose-6-phosphate synthase {Oryza sativa (japonica cultivar-group);}
MZ00015179	9.60676	1.86643	P			S			0.000339512	0.426344	0.00286358	0.357275	0.0166519	-0.29104		LOC_Os05g32630	11975.m07496 protein Mitochondrial carrier protein, expressed	3.5e-148	At3g05290	T12H1.26; mitochondrial substrate carrier family protein	5.8e-110	O43808	PM34_HUMAN Peroxisomal membrane protein PMP34 (34 kDa peroxisomal membrane protein) (Solute carrier family 25 member 17) - Homo sapiens (Human)	4.9e-24	Q60ER7	Hypothetical protein OJ1764_D01.15. {Oryza sativa}{Viridiplantae}{Eukaryota}	1.4e-146						AT3g05290/T12H1_26 {Arabidopsis thaliana;} ^|^GB|AAF27035.1|6729039|ATAC009177 unknown protein {Arabidopsis thaliana;} ^|^GB|AAN38675.1|23507743|BT000838 At3g05290/T12H1_26 {Arabidopsis thaliana;}
MZ00015183	9.89018	1.49112		P			F		0.0460743	-0.255209	0.367046	-0.126027	8.69487e-05	0.448752		LOC_Os04g01240	11974.m05444 protein expressed protein	1.1e-87	At2g31140	T16B12.5; expressed protein	1.8e-58				Q7XTB4	OSJNBa0068L06.9 protein. {Oryza sativa}{Viridiplantae}{Eukaryota}	4.5e-86						OSJNBa0068L06.9 {Oryza sativa (japonica cultivar-group);}
MZ00015193	7.98894	1.63082	P			F			5.94129e-05	0.470029	0.000251167	0.426344	0.978762	0.00487082		LOC_Os06g36560	11976.m32098 protein Inositol oxygenase, putative, expressed	3.9e-14				Q5Z8T3	MIOX_ORYSA Probable inositol oxygenase (EC 1.13.99.1) (Myo-inositol oxygenase) - Oryza sativa (Rice)	3.7e-13	Q5Z8T3	Putative myo-inositol oxygenase. {Oryza sativa}{Viridiplantae}{Eukaryota}	2.9e-12						putative myo-inositol oxygenase {Oryza sativa (japonica cultivar-group);} ^|^GB|BAD53740.1|53792729|AP003713 putative myo-inositol oxygenase {Oryza sativa (japonica cultivar-group);}
MZ00015215	11.3401	1.94065	P			S			0.00397345	0.351931	0.946822	0.0116174	0.00808158	-0.317897		LOC_Os06g21410	11976.m06798 protein expressed protein	3.2e-19	At3g57690	F15B8.120; arabinogalactan-protein, putative (AGP23)	3.2e-15	Q8S2W4	AGP23_ARATH Arabinogalactan peptide 23 precursor (AG-peptide 23) - Arabidopsis thaliana (Mouse-ear cress)	2.8e-14	Q6ZGX7	Hypothetical protein OJ2056_H01.25. {Oryza sativa}{Viridiplantae}{Eukaryota}	6.3e-16						unknown protein {Oryza sativa (japonica cultivar-group);}
MZ00015228	9.673	7.98809	P			F			0.000129731	0.451843	1.91094e-06	0.530159	0.372983	-0.121482																			NA
MZ00015271	9.58784	1.58655		P			F		0.00660047	-0.334097	0.00104831	-0.388534	2.64111e-05	0.47565		LOC_Os04g04020	11974.m05709 protein Protein transport protein Sec24-like At3g07100, putative, expressed	2.1e-21	At3g07100	F17A9.18; protein transport protein Sec24, putative	3.3e-16	Q9SFU0	SC24A_ARATH Protein transport protein Sec24-like At3g07100 - Arabidopsis thaliana (Mouse-ear cress)	3e-15	Q7XP22	OSJNBa0027H09.17 protein. {Oryza sativa}{Viridiplantae}{Eukaryota}	1e-19						OSJNBa0027H09.17 {Oryza sativa (japonica cultivar-group);}
MZ00015308	8.77771	1.37123	N			F			0.00397262	-0.351957	4.0879e-05	-0.470296	0.464151	-0.102182		LOC_Os11g02830	11981.m04480 protein serine/threonine-protein kinase NAK, putative, expressed	3.5e-196	At5g01020	F7J8.5; protein kinase family	1.3e-158	P46573	APK1B_ARATH Protein kinase APK1B, chloroplast precursor (EC 2.7.11.1) - Arabidopsis thaliana (Mouse-ear cress)	6.8e-100	Q8GXZ3	Hypothetical protein At5g01020/F7J8_5. {Arabidopsis thaliana}{Viridiplantae}{Eukaryota}	9.3e-157		RLCK-VIIa				putative protein kinase {Arabidopsis thaliana;}
MZ00015313	9.69676	1.56472		N			F		0.00305063	0.361087	0.182872	0.176536	3.13631e-05	-0.471931		LOC_Os04g40040	11974.m08988 protein Copper amine oxidase, enzyme domain containing protein, expressed	3.4e-260	At2g42490	F14N22.1; copper amine oxidase, putative [EC:1.4.3.6]; K00276 copper amine oxidase	3.7e-234	Q07121	AMO1_ARTS1 Copper amine oxidase precursor (EC 1.4.3.6) (MAOXI) - Arthrobacter sp. (strain P1)	4.9e-113	Q7XKT9	Copper amine oxidase (EC 1.4.3.6). {Oryza sativa}{Viridiplantae}{Eukaryota}	1.7e-258						OSJNBa0022H21.18 {Oryza sativa (japonica cultivar-group);}
MZ00015314	11.5192	2.44292		P			F		0.0168761	-0.298538	0.36686	-0.126077	1.25128e-05	0.49174		LOC_Os06g02144	11976.m04949 protein 6-phosphogluconate dehydrogenase, decarboxylating, putative, expressed	2.4e-243	At3g02360	F11A12.5; 6-phosphogluconate dehydrogenase family protein [EC:1.1.1.44]; K00033 6-phosphogluconate dehydrogenase	5e-223	P21577	6PGD_SYNP7 6-phosphogluconate dehydrogenase, decarboxylating (EC 1.1.1.44) - Synechococcus sp. (strain PCC 7942) (Anacystis nidulans R2)	8.1e-144	O81238	Putative cytosolic 6-phosphogluconate dehydrogenase. {Zea mays}{Viridiplantae}{Eukaryota}	2.1e-255			C-compound and carbohydrate metabolism;ENERGY;METABOLISM;pentose-phosphate pathway;			phosphogluconate dehydrogenase (decarboxylating) (EC 1.1.1.44) pdh2, cytosolic - maize {Zea mays;} ^|^GB|AAC27703.1|3342802|AF061838 putative cytosolic 6-phosphogluconate dehydrogenase {Zea mays;}
MZ00015315	9.64571	2.06392		N			F		0.724916	0.0556298	0.146778	-0.19048	8.98277e-05	-0.447959		LOC_Os02g29400	11972.m08084 protein Mitochondrial import receptor subunit TOM22 homolog, putative, expressed	6.7e-35	At5g43970	MRH10.8; expressed protein	1.7e-23	Q9FNC9	TO222_ARATH Mitochondrial import receptor subunit TOM22 homolog 2 (Translocase of outer membrane 22 kDa subunit homolog 2) (Mitochondrial import receptor subunit TOM9-2) (Translocase of outer membrane 9 kDa subunit TOM9-2) - Arabidopsis thaliana (Mouse-ear cress)	1.5e-22	Q6K929	Hypothetical protein OJ1288_D09.11. {Oryza sativa}{Viridiplantae}{Eukaryota}	3.4e-33						unknown protein {Oryza sativa (japonica cultivar-group);}
MZ00015318	11.8929	1.8209		P			F		0.110843	-0.20972	0.0137263	-0.302538	3.34643e-05	0.470626		LOC_Os07g34570	11977.m07714 protein Thiazole biosynthetic enzyme 1-1, chloroplast precursor, putative, expressed	2e-154	At5g54770	K5F14.12; thiazole biosynthetic enzyme precursor (ARA6) (sp Q38814); K03146 thiamine biosynthetic enzyme	3.3e-132	Q41738	THI41_MAIZE Thiazole biosynthetic enzyme 1-1, chloroplast precursor - Zea mays (Maize)	5.7e-183	Q41738	Thiazole biosynthetic enzyme 1-1, chloroplast precursor. {Zea mays}{Viridiplantae}{Eukaryota}	4.4e-182						Thiazole biosynthetic enzyme 1-1, chloroplast precursor. {Zea mays;} ^|^PIR|S61419|S61419 thiamin biosynthesis protein thi1-1 - maize {Zea mays;} ^|^GB|AAA96738.1|596078|ZMU17350 thiamine biosynthetic enzyme-TRUNCATED-
MZ00015322	8.2193	3.0418	N			F			4.98126e-05	-0.474312	2.99145e-05	-0.47731	0.144102	0.188254		LOC_Os05g18750	11975.m06279 protein 50S ribosomal protein, putative, expressed	1.2e-117	At4g23620	F9D16.90; 50S ribosomal protein-related	4.9e-81	Q89DJ8	RL25_BRAJA 50S ribosomal protein L25 (General stress protein CTC) - Bradyrhizobium japonicum	9.1e-19	Q5W6B7	Hypothetical protein OSJNBa0037H03.14. {Oryza sativa}{Viridiplantae}{Eukaryota}	5.8e-116						hypothetical protein similar to Arabidopsis thaliana chromosome 4,At4g23620 {Oryza sativa (japonica cultivar-group);}
MZ00015325	11.1766	1.62416		P			F		0.985508	-0.00340209	0.893961	0.0226342	4.18649e-06	0.513377		LOC_Os02g50860	11972.m10120 protein RAC-like GTP binding protein ARAC10, putative, expressed	1.1e-107	At3g48040	T17F15.90; Rac-like GTP-binding protein (ARAC8); K07975 Rho family, other	9.5e-94	Q6Z808	RAC3_ORYSA Rac-like GTP-binding protein 3 (OsRac3) - Oryza sativa (Rice)	6.9e-107	Q9XF05	Rop1 small GTP binding protein. {Zea mays}{Viridiplantae}{Eukaryota}	3.8e-112			unspecified signal transduction;disease, virulence and defense;INTERACTION WITH THE CELLULAR ENVIRONMENT;CELL RESCUE, DEFENSE AND VIRULENCE;enzyme mediated signal transduction;DEVELOPMENT (Systemic);SUBCELLULAR LOCALIZATION;PROTEIN WITH BINDING FUNCTION OR COFACTOR REQUIREMENT (structural or catalytic);CELLULAR COMMUNICATION/SIGNAL TRANSDUCTION MECHANISM;BIOGENESIS OF CELLULAR COMPONENTS;CELL FAT…			RacA protein - maize {Zea mays;} ^|^GB|AAD34355.1|4959459|AF126052 Rop1 small GTP binding protein {Zea mays;}
MZ00015347	8.37731	2.36604		P			F		0.0708542	-0.233745	0.452248	-0.107506	4.08179e-05	0.465897		LOC_Os06g33920	11976.m31802 protein expressed protein	2.8e-36	At5g24165	K12G2.5; expressed protein	3.6e-10				Q5Z6B8	Hypothetical protein P0438E12.23 (Hypothetical protein P0410C01.2). {Oryza sativa}{Viridiplantae}{Eukaryota}	1.1e-34						unknown protein {Oryza sativa (japonica cultivar-group);} ^|^GB|BAD54213.1|53791951|AP004749 unknown protein {Oryza sativa (japonica cultivar-group);}
MZ00015381	8.54549	1.84307	N			F			0.00584156	-0.338416	8.24454e-05	-0.45386	0.153461	0.184419		LOC_Os01g58780	11971.m12020 protein Zinc finger, C3HC4 type family protein, expressed	1e-113	At2g40830	T20B5.3; zinc finger (C3HC4-type RING finger) family protein	3.8e-54	Q9BV68	RN126_HUMAN RING finger protein 126 - Homo sapiens (Human)	1.6e-21	Q5VQY5	Putative ring finger protein 126 isoform 1. {Oryza sativa}{Viridiplantae}{Eukaryota}	5.2e-112						hypothetical protein {Oryza sativa (japonica cultivar-group);}
MZ00015411	9.33732	2.69548	P	N		F	S		1.8176e-06	0.543946	1.92832e-05	0.487087	0.00236804	-0.359082		LOC_Os01g66980	11971.m43322 protein expressed protein	1.5e-60	At2g30695	T11J7.1; expressed protein	1.1e-23	Q8YQX9	TIG_ANASP Trigger factor (TF) - Anabaena sp. (strain PCC 7120)	2.9e-06	Q5JLV2	Hypothetical protein B1078G07.49. {Oryza sativa}{Viridiplantae}{Eukaryota}	6e-59						contains EST AU162961(S13747) unknown protein {Oryza sativa (japonica cultivar-group);} ^|^GB|BAC06256.1|21952841|AP003316 contains EST AU162961(S13747) unknown protein {Oryza sativa (japonica cultivar-group-TRUNCATED-
MZ00015427	11.1855	1.68084		P			F		0.958808	-0.00942883	0.853706	0.0307528	1.85702e-06	0.529209		LOC_Os12g04440	11982.m04438 protein 2-isopropylmalate synthase B, putative, expressed	3.5e-54	At1g74040	F2P9.9; 2-isopropylmalate synthase 1 (IMS1) [EC:2.3.3.13]; K01649 2-isopropylmalate synthase	1.7e-36	O04974	LEU1B_SOLPN 2-isopropylmalate synthase B (EC 2.3.3.13) (Alpha-isopropylmalate synthase B) (Alpha-IPM synthetase B) - Solanum pennellii (Tomato) (Lycopersicon pennellii)	1.2e-36	O04974	2-isopropylmalate synthase B (EC 2.3.3.13) (Alpha-isopropylmalate synthase B) (Alpha-IPM synthetase B). {Lycopersicon pennellii}{Viridiplantae}{Eukaryota}	9.1e-36						2-isopropylmalate synthase B (EC 2.3.3.13) (Alpha-isopropylmalatesynthase B) (Alpha-IPM synthetase B). {Lycopersicon pennellii;} ^|^GB|AAB61599.1|2213884|AF004166 2-isopropylmalate synthase {Lycopersicon pen-TRUNCATED-
MZ00015455	11.3564	2.0595		P			F		0.00579657	-0.338687	0.498645	-0.0984825	4.59817e-05	0.463292					At1g22140	F2E2.21; expressed protein	2.8e-16				Q93Z58	At1g22140/F2E2_13 (Hypothetical protein). {Arabidopsis thaliana}{Viridiplantae}{Eukaryota}	1.9e-14						At1g22140/F2E2_13 {Arabidopsis thaliana;} ^|^GB|AAM66029.1|21594642|AY088493 unknown {Arabidopsis thaliana;} ^|^GB|AAL25531.1|16648677|AY058114 At1g22140/F2E2_13 {Arabidopsis thaliana;}
MZ00015489	9.34449	1.3635	N			F			0.00366882	-0.354855	5.92099e-10	-0.652457	0.399987	-0.115642		LOC_Os11g35400	11981.m07392 protein AMP-binding enzyme family protein, expressed	2.7e-180	At1g49430	F13F21.14; long-chain-fatty-acid--CoA ligase / long-chain acyl-CoA synthetase [EC:6.2.1.3]; K01897 long-chain fatty-acid-CoA ligase	3e-138	P41216	ACSL1_MOUSE Long-chain-fatty-acid--CoA ligase 1 (EC 6.2.1.3) (Long-chain acyl-CoA synthetase 1) (LACS 1) - Mus musculus (Mouse)	9.5e-78	Q9XIA9	Putative acyl CoA synthetase (At1g49430/F13F21_14) (Long chain acyl- CoA synthetase 2) (EC 6.2.1.3). {Arabidopsis thaliana}{Viridiplantae}{Eukaryota}	2.1e-136			lipid, fatty acid and isoprenoid utilization;METABOLISM;degradation of lipids, fatty acids and isoprenoids;lipid, fatty acid and isoprenoid biosynthesis;lipid, fatty acid and isoprenoid metabolism;			probable acyl CoA synthetase [imported] - Arabidopsis thaliana {Arabidopsis thaliana;} ^|^GB|AAM19793.1|20453102|AY094420 At1g49430/F13F21_14 {Arabidopsis thaliana;} ^|^GB|AAL38865.1|17529276|AY065424 putati-TRUNCATED-
MZ00015507	8.1087	1.43186		P			F		0.00121307	-0.390033	0.147443	-0.190185	7.29324e-10	0.648055		LOC_Os09g27960	11979.m05947 protein Uncharacterised protein family containing protein, expressed	1.8e-66	At1g36980	T32E20.29; expressed protein	2.7e-50	O95807	TM50A_HUMAN Transmembrane protein 50A (Small membrane protein 1) - Homo sapiens (Human)	4.9e-11	Q67UZ7	Hypothetical protein P0488D02.18-1. {Oryza sativa}{Viridiplantae}{Eukaryota}	8.9e-65						unknown protein {Oryza sativa (japonica cultivar-group);}
MZ00015610	11.0329	2.03681		P			F		0.0107989	-0.315843	0.107381	-0.208352	4.46335e-06	0.512113		LOC_Os07g48250	11977.m09039 protein hypothetical protein	2.9e-09	At2g40765	T7D17.6; expressed protein	1e-09	P48505	UCR11_SOLTU Ubiquinol-cytochrome c reductase complex 6.7 kDa protein (EC 1.10.2.2) (CR6) - Solanum tuberosum (Potato)	1.4e-12	P48505	Ubiquinol-cytochrome c reductase complex 6.7 kDa protein (EC 1.10.2.2) (CR6). {Solanum tuberosum}{Viridiplantae}{Eukaryota}	1.1e-11						ubiquinol-cytochrome-c reductase (EC 1.10.2.2) - potato {Solanum tuberosum;} ^|^GB|CAA57768.1|633683|STCR6 cytochrome c reductase subunit {Solanum tuberosum;}
MZ00015612	10.0128	1.33147		P			F		0.664915	-0.0667244	0.937723	-0.0134667	1.42116e-07	0.571639		LOC_Os03g63940	11973.m11263 protein protein kinase AKINbetagamma-2, putative, expressed	7.5e-217	At1g09020	F7G19.11; protein kinase, putative	6.7e-164	Q09138	AAKG1_PIG 5'-AMP-activated protein kinase subunit gamma-1 (AMPK gamma-1 chain) (AMPKg) (38 kDa subunit) - Sus scrofa (Pig)	7.9e-27	Q9FUY4	Protein kinase AKINbetagamma-2. {Zea mays}{Viridiplantae}{Eukaryota}	6.1e-240						protein kinase AKINbetagamma-2 {Zea mays;}
MZ00015645	8.68474	1.64566	N			F			0.451764	-0.109337	8.30656e-05	-0.453597	0.558198	0.0841661		LOC_Os06g22060	11976.m06861 protein Pyrophosphate-fructose 6-phosphate 1-phosphotransferase alpha subunit, putative, expressed	2.2e-124	At1g76550	F14G6.15; pyrophosphate--fructose-6-phosphate 1-phosphotransferase alpha subunit, putative / pyrophosphate-dependent 6-phosphofructose-1-kinase, putative [EC:2.7.1.90]; K00895 pyrophosphate--fructose-6-phosphate 1-phosphotransferase	4.2e-107	Q41140	PFPA_RICCO Pyrophosphate--fructose 6-phosphate 1-phosphotransferase alpha subunit (EC 2.7.1.90) (PFP) (6-phosphofructokinase, pyrophosphate dependent) (Pyrophosphate-dependent 6-phosphofructose-1-kinase) (PPi-PFK) - Ricinus communis (Castor bean)	8.9e-105	Q69T78	Putative Pyrophosphate--fructose 6-phosphate 1-phosphotransferase alpha subunit. {Oryza sativa}{Viridiplantae}{Eukaryota}	1.1e-122			ENERGY;C-compound and carbohydrate metabolism;glycolysis and gluconeogenesis;METABOLISM;			putative Pyrophosphate--fructose 6-phosphate 1-phosphotransferase alpha subunit {Oryza sativa (japonica cultivar-group);}
MZ00015672	9.4939	2.11124	N			S			0.00614661	-0.336692	0.545589	-0.0889931	0.00144486	0.373947		LOC_Os09g35760	11979.m06527 protein OCL3 protein, putative, expressed	0	At4g00730	F6N23.10; anthocyaninless2 (ANL2)	1.4e-240	P46607	HGL2_ARATH Homeobox protein GLABRA2 (Homeobox-leucine zipper protein ATHB-10) (HD-ZIP protein ATHB-10) - Arabidopsis thaliana (Mouse-ear cress)	2.6e-132	Q9LEE8	OCL3 protein. {Zea mays}{Viridiplantae}{Eukaryota}	0	HB					OCL3 protein {Zea mays;}
MZ00015691	8.88287	1.47068		P			F		0.000260191	-0.433032	0.000622104	-0.403066	9.1584e-05	0.447368		LOC_Os10g36880	11980.m06493 protein Kinesin heavy chain, putative, expressed	1e-37	At2g21380	F3K23.14; kinesin motor protein-related	2.4e-17				Q9FW70	Kinesin-like protein. {Oryza sativa}{Viridiplantae}{Eukaryota}	2.2e-36			CELLULAR TRANSPORT, TRANSPORT FACILITATION AND TRANSPORT ROUTES;transport routes;cytoskeleton-dependent transport;			kinesin-like protein {Oryza sativa (japonica cultivar-group);} ^|^GB|AAG13527.1|10140692|AC068924 kinesin-like protein {Oryza sativa (japonica cultivar-group);}
MZ00015752	9.52561	1.47942	P			F			2.80788e-05	0.485625	0.000277346	0.423834	0.0176331	-0.28871		LOC_Os11g39130	11981.m07761 protein Zinc finger, C3HC4 type family protein, expressed	4.1e-138	At2g22120	T16B14.3; zinc finger (C3HC4-type RING finger) family protein	5.8e-62				Q84K04	Hypothetical protein At2g22120. {Arabidopsis thaliana}{Viridiplantae}{Eukaryota}	1e-118						unknown protein {Arabidopsis thaliana;} ^|^GB|AAO42065.1|28393273|BT004029 unknown protein {Arabidopsis thaliana;}
MZ00015770	9.46505	1.64713		P			F		0.00368618	-0.354634	0.0453959	-0.252301	1.66096e-05	0.48593											Q5JMT7	Hypothetical protein P0483G10.6 (Hypothetical protein P0401G10.31). {Oryza sativa}{Viridiplantae}{Eukaryota}	1.4e-11						hypothetical protein {Oryza sativa (japonica cultivar-group);} ^|^GB|BAB89018.1|20146236|AP003238 hypothetical protein {Oryza sativa (japonica cultivar-group);}
MZ00015804	7.83094	1.72861	P			F			2.55461e-05	0.487811	3.05676e-05	0.476839	0.47441	-0.10003		LOC_Os02g01070	11972.m05457 protein FG-GAP repeat-containing protein, putative, expressed	2.9e-29	At3g51050	F24M12.90; FG-GAP repeat-containing protein	8.4e-20				Q6YU98	Hypothetical protein B1370C05.8. {Oryza sativa}{Viridiplantae}{Eukaryota}	1.1e-27						unknown protein {Oryza sativa (japonica cultivar-group);}
MZ00015820	8.18645	1.57249	P			S			0.0658964	0.237857	0.00227743	0.364785	0.719676	0.0548094		LOC_Os10g41360	11980.m06900 protein armadillo/beta-catenin repeat family protein, putative, expressed	1.9e-44	At2g44900	T13E15.9; armadillo/beta-catenin repeat family protein / F-box family protein	2.3e-31				O22161	F-box protein family, AtFBX5. {Arabidopsis thaliana}{Viridiplantae}{Eukaryota}	1.6e-29						hypothetical protein At2g44900 [imported] - Arabidopsis thaliana {Arabidopsis thaliana;} ^|^GB|AAC31834.1|2344894|AC002388 F-box protein family, AtFBX5 {Arabidopsis thaliana;}
MZ00015833	8.55354	1.70183	P			S			0.214213	0.168502	0.00638388	0.330177	0.273611	0.145639		LOC_Os01g58680	11971.m12010 protein Apurinic endonuclease-redox protein, putative, expressed	2.1e-96	At2g41460	T26J13.5; apurinic endonuclease-redox protein / DNA-(apurinic or apyrimidinic site) lyase [EC:4.2.99.18]; K01741 DNA-(apurinic or apyrimidinic site) lyase	3.8e-81	P45951	ARP_ARATH Apurinic endonuclease-redox protein (DNA-(apurinic or apyrimidinic site) lyase) (EC 4.2.99.18) - Arabidopsis thaliana (Mouse-ear cress)	3.4e-80	Q5VQJ9	Putative DNA-(Apurinic or apyrimidinic site) lyase (ARP). {Oryza sativa}{Viridiplantae}{Eukaryota}	1.1e-94						putative exodeoxyribonuclease {Oryza sativa (japonica cultivar-group);} ^|^GB|BAB86417.1|19570990|AP003221 putative exodeoxyribonuclease {Oryza sativa (japonica cultivar-group);}
MZ00015844	8.19282	1.31192		P			F		0.473328	-0.104752	0.918091	0.0178392	3.11876e-06	0.519451		LOC_Os10g25600	11980.m05506 protein expressed protein	3.1e-37	At5g14710	T15N1.1; expressed protein	1e-25	Q2NKS3	CG048_BOVIN Uncharacterized protein C7orf48 homolog - Bos taurus (Bovine)	2e-07	Q8L401	Hypothetical protein OSJNBa0011L09.6 (Hypothetical protein OSJNAa0011L09.6). {Oryza sativa}{Viridiplantae}{Eukaryota}	1.6e-35						hypothetical protein {Oryza sativa (japonica cultivar-group);} ^|^GB|AAM44883.1|21263206|AC122144 Hypothetical protein {Oryza sativa (japonica cultivar-group);} ^|^GB|AAM22722.1|20503034|AC092388 hypothetical protein {Oryza sativa (japonica cultivar-group);}
MZ00015896	10.9931	1.72846		N			F		0.774412	-0.0462278	0.200676	-0.170623	2.2926e-05	-0.478881		LOC_Os01g32330	11971.m09558 protein farnesylated protein 2, putative, expressed	4.7e-66	At1g71050	F23N20.4; heavy-metal-associated domain-containing protein / copper chaperone (CCH)-related	1.6e-43				Q84L61	Farnesylated protein 3. {Hordeum vulgare var.}{Viridiplantae}{Eukaryota}	2.1e-65						farnesylated protein 3 {Hordeum vulgare subsp. vulgare;}
MZ00015942	10.0471	1.78614	P			F			0.000273339	0.431777	4.0879e-05	0.470293	0.189602	-0.171105		LOC_Os06g45110	11976.m09038 protein expressed protein	6.4e-101	At4g30060	F6G3.90; expressed protein	1.4e-67				Q651U0	Hypothetical protein OSJNBa0051O02.41 (Hypothetical protein OSJNBb0065C04.8). {Oryza sativa}{Viridiplantae}{Eukaryota}	3.2e-99						unknown protein {Oryza sativa (japonica cultivar-group);} ^|^GB|BAD45851.1|52075905|AP004744 unknown protein {Oryza sativa (japonica cultivar-group);}
MZ00015945	11.0701	3.95965	N			F			0.00107091	-0.393816	8.48262e-06	-0.503467	0.363869	0.123582		LOC_Os11g06800	11981.m04877 protein hypothetical protein	4.2e-16							Q8LNQ8	Hypothetical protein OSJNBa0042E19.28. {Oryza sativa}{Viridiplantae}{Eukaryota}	1.3e-14						hypothetical protein {Oryza sativa (japonica cultivar-group);} ^|^GB|AAM93704.1|22165087|AC068951 hypothetical protein {Oryza sativa (japonica cultivar-group);}
MZ00015957	9.3615	1.41499	N			F			0.000464146	-0.417438	9.10546e-06	-0.501677	0.000150577	0.435506					At1g42480	T8D8.4; expressed protein	3.8e-51	Q9Y2B0	MSAP_HUMAN MIR-interacting saposin-like protein precursor (Transmembrane protein 4) (Putative secreted protein ZSIG9) - Homo sapiens (Human)	8.6e-10	Q8L9W2	Hypothetical protein. {Arabidopsis thaliana}{Viridiplantae}{Eukaryota}	2.6e-49						unknown protein {Arabidopsis thaliana;}
MZ00016013	9.09317	4.58797	N	P		F	F		9.36632e-06	-0.509698	0.00376147	-0.348548	3.57377e-05	0.468907		LOC_Os03g24220	11973.m34866 protein Villin-3, putative, expressed	1.2e-30	At2g41740	T11A7.16; villin 2 (VLN2)	3.1e-19	O81644	VILI2_ARATH Villin-2 - Arabidopsis thaliana (Mouse-ear cress)	2.8e-18	Q5K4L4	Villin 2 (Fragment). {Nicotiana tabacum}{Viridiplantae}{Eukaryota}	9.1e-20			cytoskeleton;BIOGENESIS OF CELLULAR COMPONENTS;			actin bundling protein ABP135 [imported] - trumpet lily {Lilium longiflorum;} ^|^GB|AAD54660.1|5880464|AF088901 actin bundling protein ABP135 {Lilium longiflorum;}
MZ00016033	9.39513	3.23777		P			S		0.428599	-0.114299	0.67781	0.0638767	0.00228727	0.360315		LOC_Os05g41780	11975.m08352 protein AP2 domain containing protein, expressed	2.7e-22							Q75K82	Putative ethylene-responsive element binding factor. {Oryza sativa}{Viridiplantae}{Eukaryota}	1.1e-20	AP2-EREBP					putative ethylene-responsive element binding factor {Oryza sativa (japonica cultivar-group);} ^|^GB|AAT10384.1|47087871|AY576527 ethylene-responsive element binding factor {Oryza sativa;}
MZ00016082	10.9287	1.80458		N			F		0.193762	0.175415	0.928921	0.0154132	5.04615e-09	-0.619657		LOC_Os07g13950	11977.m05840 protein hypothetical protein	3.9e-14	At2g29530	F16P2.9; mitochondrial import inner membrane translocase (TIM10)	3.4e-27	Q9ZW33	TIM10_ARATH Mitochondrial import inner membrane translocase subunit Tim10 - Arabidopsis thaliana (Mouse-ear cress)	3e-26	Q7XI32	Small zinc finger-like protein. {Oryza sativa}{Viridiplantae}{Eukaryota}	2.1e-33						small zinc finger-like protein {Oryza sativa (japonica cultivar-group);} ^|^GB|BAD30204.1|50509902|AP003754 small zinc finger-like protein {Oryza sativa (japonica cultivar-group);}
MZ00016091	9.38238	2.21372		P			F		0.63084	-0.073111	0.489287	0.100165	5.75416e-08	0.584356		LOC_Os01g73880	11971.m13415 protein Eukaryotic translation initiation factor 4E-1, putative, expressed	1.1e-103	At4g18040	F15J5.10; eukaryotic translation initiation factor 4E 1 / eIF-4E1 / mRNA cap-binding protein 1 (EIF4E1); K03259 translation initiation factor eIF-4E	9.2e-80	O81481	IF4E1_MAIZE Eukaryotic translation initiation factor 4E-1 (eIF4E-1) (eIF-4E-1) (mRNA cap-binding protein) (eIF-4F 25 kDa subunit) (eIF-4F p26 subunit) - Zea mays (Maize)	5.4e-107	O81481	Eukaryotic translation initiation factor 4E-1 (eIF4E-1) (eIF-4E-1) (mRNA cap-binding protein) (eIF-4F 25 kDa subunit) (eIF-4F p26 subunit). {Zea mays}{Viridiplantae}{Eukaryota}	4.2e-106			translation;PROTEIN SYNTHESIS;			Eukaryotic translation initiation factor 4E-1 (eIF4E-1) (eIF-4E-1)(mRNA cap-binding protein) (eIF-4F 25 kDa subunit) (eIF-4F p26subunit). {Zea mays;} ^|^PIR|T01686|T01686 translation initiation factor eIF-4F-TRUNCATED-
MZ00016108	10.2297	1.34718		P			F		0.898519	-0.0222835	0.504583	0.0973063	2.28422e-07	0.564034		LOC_Os01g46570	11971.m10853 protein CTP synthase, putative, expressed	1e-45	At3g12670	MBK21.10; CTP synthase, putative / UTP--ammonia ligase, putative [EC:6.3.4.2]; K01937 CTP synthase	6.5e-36	P70303	PYRG2_MOUSE CTP synthase 2 (EC 6.3.4.2) (UTP--ammonia ligase 2) (CTP synthetase 2) (CTPsH) - Mus musculus (Mouse)	2e-24	Q5VPD3	Putative CTP synthase. {Oryza sativa}{Viridiplantae}{Eukaryota}	5.2e-44			SUBCELLULAR LOCALIZATION;cytoplasm;nucleotide metabolism;DNA processing;TRANSCRIPTION;pyrimidine nucleotide anabolism;assimilation of ammonia, metabolism of the glutamate group;pyrimidine nucleotide metabolism;cell wall;amino acid metabolism;CELL CYCLE AND DNA PROCESSING;BIOGENESIS OF CELLULAR COMPONENTS;METABOLISM;			putative CTP synthase {Oryza sativa (japonica cultivar-group);}
MZ00016120	9.61149	1.92336	P			F			1.45223e-06	0.548627	6.77487e-07	0.548167	0.403809	-0.114957		LOC_Os01g39270	11971.m10205 protein NAD binding domain of 6-phosphogluconate dehydrogenase family protein, expressed	8.5e-138	At1g17650	F11A6.12; 6-phosphogluconate dehydrogenase NAD-binding domain-containing protein	7.5e-117	P77161	GLXR_ECOLI 2-hydroxy-3-oxopropionate reductase (EC 1.1.1.60) (Tartronate semialdehyde reductase) (TSAR) - Escherichia coli	3e-42	Q656T5	Oxidoreductase-like. {Oryza sativa}{Viridiplantae}{Eukaryota}	3.4e-136						oxidoreductase-like {Oryza sativa (japonica cultivar-group);}
MZ00016143	8.03906	1.468	P			F			0.107804	0.211344	5.32893e-06	0.512623	0.162671	0.180706																			NA
MZ00016155	10.3499	1.98309		N			F		0.00484548	0.345108	0.00229438	0.364533	9.14086e-05	-0.447437		LOC_Os09g28050	11979.m05956 protein aminotransferase, classes I and II family protein, expressed	1.3e-47	At1g77670	T5M16.26; aminotransferase class I and II family protein [EC:2.6.1.-]	6.4e-40	P77806	YBDL_ECOLI Aminotransferase ybdL (EC 2.6.1.-) - Escherichia coli	2.4e-15	Q67UZ0	Putative cysteine conjugate beta-lyase. {Oryza sativa}{Viridiplantae}{Eukaryota}	6.5e-46						putative cysteine conjugate beta-lyase {Oryza sativa (japonica cultivar-group);}
MZ00016255	10.1249	1.90126		P			F		0.487064	-0.10174	0.356142	0.128816	4.8589e-06	0.510571		LOC_Os03g13840	11973.m06828 protein Senescence-associated protein, expressed	1.2e-199	At2g17840	T13L16.14; senescence/dehydration-associated protein-related (ERD7)	4.6e-112	Q8N0X7	SPG20_HUMAN Spartin (Trans-activated by hepatitis C virus core protein 1) - Homo sapiens (Human)	1.1e-09	O48832	Putative senescence-related protein (Putative senescence-associated protein 12) (Probable senescence related protein). {Arabidopsis thaliana}{Viridiplantae}{Eukaryota}	3.2e-110						probable senescence-related protein [imported] - Arabidopsis thaliana {Arabidopsis thaliana;} ^|^GB|AAL91208.1|19698945|AY081319 putative senescence-related protein {Arabidopsis thaliana;} ^|^GB|AAL16261.1|1-TRUNCATED-
MZ00016256	10.077	1.57251	N			F			0.00915116	-0.322062	4.40452e-06	-0.516429	0.722154	-0.0542962		LOC_Os03g12000	11973.m06652 protein DEAD/DEAH box helicase family protein, putative, expressed	4.2e-134	At1g12770	T12C24.30; DEAD/DEAH box helicase family protein / pentatricopeptide (PPR) repeat-containing protein	9.5e-94	Q8W4E1	RH47_ARATH DEAD-box ATP-dependent RNA helicase 47 (EC 3.6.1.-) - Arabidopsis thaliana (Mouse-ear cress)	8.5e-93	Q6H874	DEAD/DEAH box helicase-like. {Oryza sativa}{Viridiplantae}{Eukaryota}	5.6e-132						DEAD/DEAH box helicase-like {Oryza sativa (japonica cultivar-group);}
MZ00016303	9.70198	1.35882		P			F		0.0738663	-0.231712	0.173444	-0.180085	2.1173e-06	0.526711		LOC_Os03g21000	11973.m07507 protein Thioredoxin-like 1, putative, expressed	3.9e-101	At1g08570	F22O13.5; thioredoxin family protein	2.9e-76	O64654	TRXL1_ARATH Thioredoxin-like 1 - Arabidopsis thaliana (Mouse-ear cress)	2.6e-75	Q6Z4N3	Putative thioredoxin. {Oryza sativa}{Viridiplantae}{Eukaryota}	7.3e-86						putative thioredoxin {Oryza sativa (japonica cultivar-group);}
MZ00016330	9.48601	1.5257		N			F		0.000301637	0.429453	0.271756	0.149706	2.3761e-05	-0.478201		LOC_Os07g43050	11977.m08533 protein RNA recognition motif family protein, expressed	2.1e-63	At5g64200	MHJ24.21; arginine/serine-rich splicing factor SC35	2.7e-50	P30352	SFRS2_CHICK Splicing factor, arginine/serine-rich 2 (Splicing factor SC35) (SC-35) (Splicing component, 35 kDa) (PR264 protein) - Gallus gallus (Chicken)	1.2e-29	Q8LHL0	Putative splicing factor, arginine/serine-rich 2 (Splicing factor SC35). {Oryza sativa}{Viridiplantae}{Eukaryota}	8.3e-62						putative splicing factor, arginine/serine-rich 2 (Splicing factor SC35) {Oryza sativa (japonica cultivar-group);}
MZ00016342	9.28719	1.43836	N	P		F	F		6.98056e-05	-0.465902	0.00173819	-0.373468	3.10085e-07	0.558331		LOC_Os11g10060	11981.m05203 protein SEU3A protein, putative, expressed	3.5e-171	At1g43850	F28H19.10; SEUSS transcriptional co-regulator	4.6e-62	Q8W234	SEUSS_ARATH Transcriptional corepressor SEUSS - Arabidopsis thaliana (Mouse-ear cress)	4.1e-61	Q9LLM6	Hypothetical protein DUPR11.33. {Oryza sativa}{Viridiplantae}{Eukaryota}	1.7e-155						unknown protein {Oryza sativa;}
MZ00016521	11.0088	2.11954	N			F			0.000135821	-0.450334	5.03071e-05	-0.465258	0.515073	0.0921262		LOC_Os02g51100	11972.m10144 protein anion-transporting ATPase family protein, putative, expressed	4.4e-118	At3g10350	F14P13.5; anion-transporting ATPase family protein	1.4e-108	O27555	ARSA_METTH Putative arsenical pump-driving ATPase (EC 3.6.3.16) (Arsenite-translocating ATPase) (Arsenical resistance ATPase) (Arsenite-transporting ATPase) - Methanobacterium thermoautotrophicum	5e-33	Q6Z2T4	Putative ATPase. {Oryza sativa}{Viridiplantae}{Eukaryota}	2.2e-116						putative ATPase {Oryza sativa (japonica cultivar-group);} ^|^GB|BAD15543.1|46390107|AP004114 putative ATPase {Oryza sativa (japonica cultivar-group);}
MZ00016580	10.5589	1.73435	P			F			0.00437827	0.348493	3.64263e-07	0.560282	0.789409	-0.0424382		LOC_Os03g09920	11973.m06446 protein Possible metal-binding domain in RNase L inhibitor, RLI family protein, expressed	3.1e-124	At5g10070	T31P16.60; expressed protein	2.2e-94	Q12094	YO006_YEAST UPF0293 protein YOR006C - Saccharomyces cerevisiae (Baker's yeast)	8e-42	Q8H7W9	Hypothetical protein OSJNBa0064E16.8. {Oryza sativa}{Viridiplantae}{Eukaryota}	3.7e-107						Unknown protein {Oryza sativa (japonica cultivar-group);}
MZ00016583	9.38455	1.52637	N	P		S	F		0.00796	-0.3272	0.0038374	-0.347866	1.829e-06	0.529518		LOC_Os05g48500	11975.m08921 protein expressed protein	7.7e-160	At4g28910	F25O24.30; expressed protein	1e-32				Q6AT41	Hypothetical protein OSJNBa0001A14.6. {Oryza sativa}{Viridiplantae}{Eukaryota}	3.9e-158						hypothetical protein F25O24.30 - Arabidopsis thaliana {Arabidopsis thaliana;} ^|^GB|AAM20360.1|20466051|AY096726 unknown protein {Arabidopsis thaliana;} ^|^GB|AAM61641.1|21537300|AY085087 unknown {Arabidopsis thaliana;} ^|^GB|AAL38791.1|17529130|AY065350 unknown protein {Arabidopsis thaliana;} ^|^GB|CAB43905.1|4972080|ATF25O24 putative protein {Arabidopsis thaliana;} ^|^GB|CAB81479.1|7269746|ATCH…
MZ00016616	9.80584	1.89378	N			F			0.411221	-0.118054	1.20607e-05	-0.496324	0.943425	0.0125483		LOC_Os08g42050	11978.m08183 protein emp24/gp25L/p24 family protein, putative, expressed	4.1e-106	At3g07680	MLP3.13; emp24/gp25L/p24 family protein	1.3e-80	O17528	SEL9_CAEEL Suppressor/enhancer of lin-12 protein 9 precursor - Caenorhabditis elegans	6.4e-12	Q6YZD2	Coated vesicle membrane protein-like. {Oryza sativa}{Viridiplantae}{Eukaryota}	2.1e-104						coated vesicle membrane protein-like {Oryza sativa (japonica cultivar-group);}
MZ00016641	11.6189	1.79464	N			F			7.67763e-06	-0.514609	0.000315355	-0.420698	0.000274294	0.420533		LOC_Os01g50310	11971.m11212 protein expressed protein	1.9e-37	At1g16610	F19K19.9; arginine/serine-rich protein, putative (SR45)	1.9e-13	Q5ZMJ9	SRRM1_CHICK Serine/arginine repetitive matrix protein 1 - Gallus gallus (Chicken)	5.1e-16	Q9M4C6	VIP1 protein. {Avena fatua}{Viridiplantae}{Eukaryota}	2.9e-50						VIP1 protein {Avena fatua;}
MZ00016681	8.7692	1.35281	P			F			5.21745e-07	0.569562	0.000116938	0.444945	0.0647177	-0.231401		LOC_Os08g40560	11978.m08035 protein C2H2 zinc-finger protein, putative, expressed	9.2e-228	At2g27100	T20P8.15; C2H2 zinc-finger protein SERRATE (SE)	1.5e-157	Q9V9K7	ARS2_DROME Arsenite-resistance protein 2 homolog - Drosophila melanogaster (Fruit fly)	3.6e-14	Q94FY4	C2H2 zinc-finger protein (Fragment). {Zea mays}{Viridiplantae}{Eukaryota}	2.6e-280						C2H2 zinc-finger protein {Zea mays;}
MZ00016714	9.41895	1.71125	P			F			0.000195292	0.441433	6.38262e-07	0.549843	0.223516	-0.160183		LOC_Os08g09210	11978.m05056 protein Phosphoribosylamine-glycine ligase, chloroplast precursor, putative, expressed	3.2e-147	At1g09830	F21M12.22; phosphoribosylamine--glycine ligase (PUR2) [EC:6.3.4.13]; K01945 phosphoribosylamine--glycine ligase	7.8e-131	P52420	PUR2_ARATH Phosphoribosylamine--glycine ligase, chloroplast precursor (EC 6.3.4.13) (GARS) (Glycinamide ribonucleotide synthetase) (Phosphoribosylglycinamide synthetase) - Arabidopsis thaliana (Mouse-ear cress)	7e-130	Q6YZX5	Putative glycinamide ribonucleotide synthetase. {Oryza sativa}{Viridiplantae}{Eukaryota}	1.2e-145			nucleotide metabolism;purine nucleotide metabolism;METABOLISM;purine nucleotide anabolism;			putative glycinamide ribonucleotide synthetase {Oryza sativa (japonica cultivar-group);} ^|^GB|BAD05587.1|40253644|AP005441 putative glycinamide ribonucleotide synthetase {Oryza sativa (japonica cultivar-gro-TRUNCATED-
MZ00016737	8.2456	3.18344	N	P		F	S		1.6254e-05	-0.49757	0.000455941	-0.411763	0.00144208	0.374063		LOC_Os12g34880	11982.m07281 protein expressed protein	1.7e-29	At4g03150	F4C21.13; expressed protein	4.6e-23				Q944G6	AT4g03150/F4C21_7. {Arabidopsis thaliana}{Viridiplantae}{Eukaryota}	3.2e-21						AT4g03150/F4C21_7 {Arabidopsis thaliana;} ^|^GB|AAL16235.1|16226697|AF428466 AT4g03150/F4C21_7 {Arabidopsis thaliana;}
MZ00016747	9.08927	1.41029	N			F			0.114647	-0.207658	2.05955e-05	-0.485501	0.0477666	-0.24583		LOC_Os03g37130	11973.m08825 protein Ser/Thr protein phosphatase family protein, expressed	1.5e-216	At3g20500	K10D20.4; calcineurin-like phosphoesterase family protein	2.5e-169	Q09131	PPAF_SOYBN Purple acid phosphatase precursor (EC 3.1.3.2) (Manganese(II) purple acid phosphatase) - Glycine max (Soybean)	1.3e-66	Q9AYA5	Putative purple acid phosphatase. {Oryza sativa}{Viridiplantae}{Eukaryota}	7.5e-215			METABOLISM;			putative purple acid phosphatase {Oryza sativa (japonica cultivar-group);}
MZ00016769	9.14167	1.98555		P			F		0.0203252	-0.290923	0.103853	-0.210262	2.83959e-05	0.473989		LOC_Os03g04550	11973.m05983 protein expressed protein	2.6e-56	At5g44040	MRH10.15; expressed protein	1.5e-14				Q7XPZ8	OSJNBa0004N05.10 protein. {Oryza sativa}{Viridiplantae}{Eukaryota}	2.7e-16						OSJNBa0004N05.10 {Oryza sativa (japonica cultivar-group);}
MZ00016779	9.84547	1.99433		P			F		0.0458588	-0.255404	0.230397	-0.161319	1.25665e-06	0.536097		LOC_Os07g44310	11977.m66752 protein DnaJ domain containing protein, expressed	3e-55	At3g62190	T17J13.150; DNAJ heat shock N-terminal domain-containing protein	6.8e-29	O54946	DNJB6_MOUSE DnaJ homolog subfamily B member 6 (Heat shock protein J2) (HSJ-2) (MRJ) (mDj4) - Mus musculus (Mouse)	3e-07	Q9M1Q5	Hypothetical protein T17J13.150 (AT3g62190/T17J13_150). {Arabidopsis thaliana}{Viridiplantae}{Eukaryota}	4.7e-27						contains EST C25453(S6452) similar to Arabidopsis thaliana chromosome 3,At3g62190 unknown protein {Oryza sativa (japonica cultivar-group);}
MZ00016784	10.0618	1.45716		P			F		0.577453	-0.0833913	0.531208	-0.0917321	3.84642e-06	0.514967		LOC_Os03g60360	11973.m10926 protein expressed protein	9e-95	At3g14750	MIE1.26; expressed protein	2.5e-47	Q9UQ35	SRRM2_HUMAN Serine/arginine repetitive matrix protein 2 (Serine/arginine-rich splicing factor-related nuclear matrix protein of 300 kDa) (Ser/Arg-related nuclear matrix protein) (SR-related nuclear matrix protein of 300 kDa) (Splicing coactivator subunit SRm300) (300 kDa nuclear matrix antigen) - Homo sapiens (Human)	7.3e-09	Q84TX3	Hypothetical protein OSJNBa0094J08.8. {Oryza sativa}{Viridiplantae}{Eukaryota}	3.6e-93						hypothetical protein {Oryza sativa (japonica cultivar-group);}
MZ00016789	8.48692	1.37169	P			F			3.68909e-06	0.530538	1.06602e-07	0.579944	0.700064	-0.0582326		LOC_Os04g08320	11974.m06121 protein integral membrane HRF1 family protein, putative, expressed	5.1e-125	At1g30890	F17F8.24; integral membrane HRF1 family protein	5e-98	Q6PC24	YIF1A_BRARE Protein YIF1A (YIP1-interacting factor homolog A) - Brachydanio rerio (Zebrafish) (Danio rerio)	5.9e-25	Q7XS61	OSJNBa0019G23.6 protein. {Oryza sativa}{Viridiplantae}{Eukaryota}	2.6e-123						OSJNBa0019G23.6 {Oryza sativa (japonica cultivar-group);}
MZ00016795	7.84104	1.24609	P			F			7.20359e-07	0.563155	0.00198579	0.368874	0.00119125	-0.379918		LOC_Os05g01290	11975.m04670 protein expressed protein	5.6e-22	At5g63500	MLE2.13; expressed protein	7.4e-23				Q7X9E3	Hypothetical protein. {Phaseolus vulgaris}{Viridiplantae}{Eukaryota}	1.2e-21						hypothetical protein {Phaseolus vulgaris;}
MZ00016796	8.69718	1.35326	P			S			0.00103038	0.394945	0.00019972	0.431868	0.602564	-0.0757828		LOC_Os03g18410	11973.m07264 protein RNA polymerase Rpb3/Rpb11 dimerisation domain containing protein, expressed	2.2e-162	At1g60620	F8A5.14; DNA-directed RNA polymerase, putative [EC:2.7.7.6]; K03027 DNA-directed RNA Polymerase III subunit C5	1.9e-118	O15160	RPA5_HUMAN DNA-directed RNA polymerase I 40 kDa polypeptide (EC 2.7.7.6) (RPA40) (RPA39) - Homo sapiens (Human)	5.7e-64	Q39216	RNA polymerase subunit (Isoform B). {Arabidopsis thaliana}{Viridiplantae}{Eukaryota}	1.4e-116						RNA polymerase. {Arabidopsis thaliana;}
MZ00016799	8.24547	2.94659	N			F			1.06213e-05	-0.506826	0.000268169	-0.424729	0.135031	0.192114		LOC_Os03g10930	11973.m06545 protein mitochondrial ribosomal protein L51/S25/CI-B8 family protein, putative, expressed	8.4e-60	At3g59650	T16L24.200; mitochondrial ribosomal protein L51/S25/CI-B8 family protein	3.4e-50	Q06090	RM51_YEAST 60S ribosomal protein L51, mitochondrial precursor - Saccharomyces cerevisiae (Baker's yeast)	1.1e-10	Q8H065	Hypothetical protein OSJNBa0014O06.7. {Oryza sativa}{Viridiplantae}{Eukaryota}	4.2e-58						Unknown protein {Oryza sativa (japonica cultivar-group);}
MZ00016822	10.3099	1.74036	N			F			0.0510526	-0.250329	4.45473e-05	-0.468395	0.0263621	0.271847		LOC_Os02g35630	11972.m08651 protein ATP-dependent Clp protease ATP-binding subunit ClpX, putative, expressed	1.5e-202	At5g53350	K19E1.15; ATP-dependent Clp protease ATP-binding subunit ClpX1	7.2e-162	Q5WVJ1	CLPX_LEGPL ATP-dependent Clp protease ATP-binding subunit clpX - Legionella pneumophila (strain Lens)	6.1e-102	Q6Z7F0	Putative ATP-dependent Clp protease ATP-binding subunit ClpX1 (CLPX). {Oryza sativa}{Viridiplantae}{Eukaryota}	8.7e-175						putative ATP-dependent Clp protease ATP-binding subunit ClpX1 (CLPX) {Oryza sativa (japonica cultivar-group);}
MZ00016857	12.9843	3.48742		N			S		0.00822483	0.325901	0.618815	0.0745468	0.00295038	-0.352276		LOC_Os06g09610	11976.m05679 protein AhpC/TSA family protein, expressed	8.4e-83	At3g26060	MPE11.21; peroxiredoxin Q, putative	5.9e-69	P0AE54	BCP_ECO57 Putative peroxiredoxin bcp (EC 1.11.1.15) (Thioredoxin reductase) (Bacterioferritin comigratory protein) - Escherichia coli O157:H7	1.9e-24	Q5S1S6	Peroxiredoxin Q. {Triticum aestivum}{Viridiplantae}{Eukaryota}	5.8e-93						putative peroxiredoxin Q {Oryza sativa (japonica cultivar-group);}
MZ00016937	9.38068	1.24353		P			F		0.804927	-0.0404931	0.657295	0.067565	7.22323e-05	0.453349		LOC_Os05g51690	11975.m09231 protein CCT motif family protein, expressed	4.8e-48	At5g53420	MYN8.3; expressed protein	7.2e-25	Q39057	CONS_ARATH Zinc finger protein CONSTANS - Arabidopsis thaliana (Mouse-ear cress)	7.5e-07	Q8L602	Hypothetical protein At5g53420. {Arabidopsis thaliana}{Viridiplantae}{Eukaryota}	5e-23	Orphans					putative protein {Arabidopsis thaliana;} ^|^GB|AAN15599.1|23198144|BT000280 putative protein {Arabidopsis thaliana;}
MZ00017001	10.1536	1.90104	P	N		S	S		0.000243785	0.435127	0.114876	0.204569	0.000158237	-0.434396		LOC_Os06g08670	11976.m05586 protein Phospholipid hydroperoxide glutathione peroxidase, chloroplast precursor, putative, expressed	1.3e-84	At2g25080	F13D4.40; phospholipid hydroperoxide glutathione peroxidase, chloroplast / PHGPx (GPX1) [EC:1.11.1.9]; K00432 glutathione peroxidase	6.7e-77	P52032	GPX1_ARATH Phospholipid hydroperoxide glutathione peroxidase 1, chloroplast precursor (EC 1.11.1.12) (PHGPx) - Arabidopsis thaliana (Mouse-ear cress)	6e-76	Q5SMW6	Putative glutathione peroxidase. {Oryza sativa}{Viridiplantae}{Eukaryota}	1.1e-80			stress response;oxygen and radical detoxification;detoxification;CELL RESCUE, DEFENSE AND VIRULENCE;			glutathione peroxidase {Zantedeschia aethiopica;}
MZ00017089	9.84593	2.59203		P			S		0.0461175	-0.255165	0.944379	-0.0122363	0.00205898	0.363332		LOC_Os06g35530	11976.m08090 protein Shaggy-related protein kinase eta, putative, expressed	7.8e-199	At2g30980	F7F1.19; shaggy-related protein kinase delta / ASK-delta / ASK-dzeta (ASK4) [EC:2.7.1.-]; K00924	6.4e-175	Q39011	KSG7_ARATH Shaggy-related protein kinase eta (EC 2.7.11.1) (ASK-eta) (BRASSINOSTEROID-INSENSITIVE 2) (ULTRACURVATA1) - Arabidopsis thaliana (Mouse-ear cress)	4.1e-173	Q5Z7J0	Shaggy-like kinase etha. {Oryza sativa}{Viridiplantae}{Eukaryota}	3.1e-197		GSK(CMGC_3)	CELLULAR COMMUNICATION/SIGNAL TRANSDUCTION MECHANISM;BIOGENESIS OF CELLULAR COMPONENTS;cytoskeleton;animal development;CELL CYCLE AND DNA PROCESSING;cell differentiation;protein modification;intracellular signalling;PROTEIN WITH BINDING FUNCTION OR COFACTOR REQUIREMENT (structural or catalytic);CELL FATE;METABOLISM;PROTEIN FATE (folding, modification, destination);C-compound and carbohydrate meta…			shaggy-like kinase etha {Oryza sativa (japonica cultivar-group);}
MZ00017090	8.14495	1.74259		P			F		0.000366457	-0.424132	0.0112321	-0.309987	2.95573e-06	0.520914		LOC_Os12g41956	11982.m07977 protein Galactosyltransferase family, putative, expressed	9.1e-42	At4g21060	T13K14.220; galactosyltransferase family protein	7.6e-31				Q8W0S0	Putative galactosyltransferase family. {Sorghum bicolor}{Viridiplantae}{Eukaryota}	1.9e-32						putative galactosyltransferase family {Sorghum bicolor;}
MZ00017092	9.75543	4.43519	P			F			8.72092e-06	0.511897	4.53623e-08	0.592282	0.13265	-0.193128		LOC_Os07g46330	11977.m08850 protein expressed protein	1.8e-64	At5g13720	MSH12.19; expressed protein	2.7e-64				Q8H3C6	Hypothetical protein P0047B07.113. {Oryza sativa}{Viridiplantae}{Eukaryota}	7.2e-63						unknown protein {Oryza sativa (japonica cultivar-group);}
MZ00017103	8.26393	3.21146		N			F		0.000257525	0.433437	0.00217697	0.36615	3.68155e-05	-0.468235																			NA
MZ00017188	9.49723	2.04041		P			F		0.961781	-0.00857449	0.182446	0.176725	2.83412e-05	0.474067		LOC_Os04g46290	11974.m09579 protein UPF0326 protein hag1, putative, expressed	4.4e-86	At5g47310	MQL5.17; expressed protein	9.7e-69	Q93VG8	U326_ARATH UPF0326 protein At4g17486 - Arabidopsis thaliana (Mouse-ear cress)	9.2e-64	Q7X8D5	OSJNBa0079A21.20 protein. {Oryza sativa}{Viridiplantae}{Eukaryota}	1.7e-84						OSJNBa0079A21.20 {Oryza sativa (japonica cultivar-group);}
MZ00017239	9.64668	1.51896	N			F			0.00587828	-0.338201	6.61648e-07	-0.548938	0.420208	0.111322		LOC_Os07g38620	11977.m08107 protein root border cell-specific protein, putative, expressed	7.2e-125	At3g03890	F20H23.6; expressed protein	1.1e-92				Q6ZL16	Putative root border cell-specific protein. {Oryza sativa}{Viridiplantae}{Eukaryota}	3.6e-123						putative root border cell-specific protein {Oryza sativa (japonica cultivar-group);} ^|^GB|BAD30223.1|50509116|AP003758 putative root border cell-specific protein {Oryza sativa (japonica cultivar-group);} -TRUNCATED-
MZ00017273	9.21868	2.10705	P			S			0.000984444	0.396146	0.00686521	0.327585	0.0162291	-0.29213		LOC_Os03g05300	11973.m06054 protein cyclin-dependent kinases regulatory subunit, putative, expressed	7.2e-38	At2g27960	T1E2.12; cyclin-dependent kinase / CDK (CKS1)	5.4e-36	P55933	CKS1_PHYPO Probable cyclin-dependent kinases regulatory subunit - Physarum polycephalum (Slime mold)	4.9e-26	Q6PS57	Cyclin-dependent kinase subunit. {Oryza sativa}{Viridiplantae}{Eukaryota}	3.6e-36			cell growth / morphogenesis;modification by phosphorylation, dephosphorylation, autophosphorylation;mitotic cell cycle;kinase activator;target of regulation;non-directional cell growth;mechanism of regulation;cytoplasm;mitotic cell cycle and cell cycle control;protein binding;G2/M transition of mitotic cell cycle;nucleus;enzymatic activity regulation / enzyme regulator;CELL FATE;cell cycle;bindin…		Arath;CKS1	Putative cyclin-dependent kinase regulatory subunit {Oryza sativa (japonica cultivar-group);} ^|^GB|AAS99236.1|46487749|AY583319 cyclin-dependent kinase subunit {Oryza sativa (japonica cultivar-group);} -TRUNCATED-
MZ00017294	12.3615	1.69745		N			F		0.00418497	0.350231	0.497325	0.0986952	4.51991e-09	-0.62172		LOC_Os02g44980	11972.m09538 protein Amino acid transport protein, putative, expressed	5.8e-194	At2g42005	T6D20.27; amino acid transporter family protein	3.7e-124	Q10074	YAN9_SCHPO Putative amino-acid permease C3H1.09c - Schizosaccharomyces pombe (Fission yeast)	1.3e-28	Q6ESP5	Putative amino acid transport protein. {Oryza sativa}{Viridiplantae}{Eukaryota}	3e-192						putative amino acid transport protein {Oryza sativa (japonica cultivar-group);}
MZ00017365	10.2721	1.45916	P			F			0.000129731	0.452004	6.83727e-06	0.50769	0.00032472	-0.416288		LOC_Os10g41490	11980.m06913 protein Serine/threonine-protein kinase SAPK3, putative, expressed	5.1e-163	At4g33950	F17I5.140; protein kinase, putative [EC:2.7.1.-]; K00924	3e-129	Q75V63	SAPK3_ORYSA Serine/threonine-protein kinase SAPK3 (EC 2.7.11.1) (Osmotic stress/abscisic acid-activated protein kinase 3) (Protein kinase REK) - Oryza sativa (Rice)	3.3e-162	Q7XC29	Protein kinase REK. {Oryza sativa}{Viridiplantae}{Eukaryota}	2.6e-161		CAMK_like(CAMK_1)	CELLULAR COMMUNICATION/SIGNAL TRANSDUCTION MECHANISM;intracellular signalling;unspecified signal transduction;	Abscisic acid signaling pathway;		protein kinase REK {Oryza sativa (japonica cultivar-group);} ^|^GB|AAG60195.1|12597887|AC084763 protein kinase REK {Oryza sativa (japonica cultivar-group);}
MZ00017381	9.07655	1.72996	N	P		S	S		0.00428068	-0.349374	0.445848	-0.108962	0.000176517	0.431319																			NA
MZ00017392	10.595	2.14467		N			F		0.0133062	0.307924	0.00631239	0.330562	1.21953e-05	-0.492316		LOC_Os05g41440	11975.m08319 protein Cytochrome P450 98A1, putative, expressed	4.8e-215	At2g40890	T20B5.9; cytochrome P450 98A3, putative (CYP98A3) [EC:1.14.-.-]; K00517	1.2e-196	O48956	C98A1_SORBI Cytochrome P450 98A1 (EC 1.14.-.-) - Sorghum bicolor (Sorghum) (Sorghum vulgare)	7.1e-224	Q70EV8	Cytochrome P450. {Triticum aestivum}{Viridiplantae}{Eukaryota}	2e-225						cytochrome P450 {Triticum aestivum;}
MZ00017434	12.8842	1.772		N			F		0.497907	0.0994749	0.635252	0.0714381	1.45863e-05	-0.488843		LOC_Os03g63480	11973.m11216 protein Ankyrin repeat domain protein 2, putative, expressed	1.1e-146	At4g35450	F15J1.20; ankyrin repeat family protein / AFT protein (AFT)	5.6e-105	Q9SAR5	AKR2_ARATH Ankyrin repeat domain-containing protein 2 (AtAKR2) - Arabidopsis thaliana (Mouse-ear cress)	7.3e-103	Q851Y1	Hypothetical protein OSJNBa0015N08.20. {Oryza sativa}{Viridiplantae}{Eukaryota}	5.4e-145						unknown protein {Oryza sativa (japonica cultivar-group);}
MZ00017440	8.51926	2.91221	N			S			0.000313441	-0.428406	0.000752676	-0.397858	0.67398	-0.0628181		LOC_Os08g40170	11978.m07997 protein Cell division control protein 2 homolog D, putative, expressed	1.5e-149	At1g20930	F9H16.8; cell division control protein, putative [EC:2.7.1.-]; K00924	1.1e-129	Q38775	CDC2D_ANTMA Cell division control protein 2 homolog D (EC 2.7.11.22) (EC 2.7.11.23) - Antirrhinum majus (Garden snapdragon)	1.8e-124	Q40734	Protein cdc2 kinase. {Oryza sativa}{Viridiplantae}{Eukaryota}	1e-143		CDK(CMGC_1)_CDC2	nucleotide binding;DNA synthesis and replication;G2/M transition of mitotic cell cycle;mitotic cell cycle;CELL CYCLE AND DNA PROCESSING;cytoplasm;protein modification;nuclear division;modification by phosphorylation, dephosphorylation, autophosphorylation;METABOLISM;phosphate metabolism;cell cycle;nuclear and chromosomal cycle;PROTEIN WITH BINDING FUNCTION OR COFACTOR REQUIREMENT (structural or c…		Arath;CDKB2;2	protein kinase cdc2 homolog - rice {Oryza sativa;} ^|^GB|BAD10065.1|42408804|AP004765 protein cdc2 kinase {Oryza sativa (japonica cultivar-group);} ^|^GB|BAA19553.1|1944504|RICSS22414 protein cdc2 kinase {Or-TRUNCATED-
MZ00017443	8.67854	1.58775		P			F		0.200351	-0.173142	0.681877	-0.0630343	3.39333e-05	0.470349		LOC_Os02g58080	11972.m10829 protein sucrose transporter 2, putative, expressed	6.2e-87	At2g02860	T17M13.3; sucrose transporter / sucrose-proton symporter (SUC3)	4.1e-61	O80605	SUC3_ARATH Sucrose transport protein SUC3 (Sucrose permease 3) (Sucrose-proton symporter 3) (Sucrose transporter 2) - Arabidopsis thaliana (Mouse-ear cress)	3.7e-60	Q6PST5	Sucrose transporter 2. {Zea mays}{Viridiplantae}{Eukaryota}	1.8e-91			CELLULAR TRANSPORT, TRANSPORT FACILITATION AND TRANSPORT ROUTES;transported compounds (substrates);transport facilitation;proton driven symporter;symporters;C-compound and carbohydrate transport;			sucrose transporter SUT2 {Oryza sativa (japonica cultivar-group);}
MZ00017454	10.0763	1.50181	N			F			0.0202619	-0.291054	7.24954e-05	-0.456824	0.299847	-0.138914		LOC_Os08g13930	11978.m05518 protein mannose-1-phosphate guanyltransferase, putative, expressed	2.6e-184	At2g39770	T5I7.7; GDP-mannose pyrophosphorylase (GMP1) [EC:2.7.7.22]; K00971 mannose-1-phosphate guanylyltransferase	3.5e-174	O74484	MPG1_SCHPO Mannose-1-phosphate guanyltransferase (EC 2.7.7.13) (GTP-mannose-1-phosphate guanylyltransferase) (GDP-mannose pyrophosphorylase) - Schizosaccharomyces pombe (Fission yeast)	1.7e-119	Q6Z9A3	Putative GDP-mannose pyrophosphorylase. {Oryza sativa}{Viridiplantae}{Eukaryota}	1.3e-182			ENERGY;cell wall;C-compound and carbohydrate metabolism;C-compound and carbohydrate utilization;biosynthesis of vitamins, cofactors, and prosthetic groups;C-compound, carbohydrate anabolism;BIOGENESIS OF CELLULAR COMPONENTS;METABOLISM;metabolism of vitamins, cofactors, and prosthetic groups;			putative GDP-mannose pyrophosphorylase {Oryza sativa (japonica cultivar-group);}
MZ00017483	8.27795	2.68672	P			F			0.000984444	0.396208	1.82001e-06	0.531495	0.0017608	-0.367918		LOC_Os11g47210	11981.m08501 protein Leucine Rich Repeat family protein	7.3e-51	At3g47570	F1P2.120; leucine-rich repeat transmembrane protein kinase, putative	3.3e-22	P93194	RPK1_IPONI Receptor-like protein kinase precursor (EC 2.7.11.1) - Ipomoea nil (Japanese morning glory) (Pharbitis nil)	1.7e-16	Q6UQ02	Bacterial blight resistance protein. {Oryza sativa}{Viridiplantae}{Eukaryota}	9.6e-50		LRR-XII	SUBCELLULAR LOCALIZATION;intracellular signalling;unspecified signal transduction;transmembrane signal transduction;CELL RESCUE, DEFENSE AND VIRULENCE;resistance proteins;eukaryotic plasma membrane / membrane attached;PROTEIN WITH BINDING FUNCTION OR COFACTOR REQUIREMENT (structural or catalytic);CELLULAR COMMUNICATION/SIGNAL TRANSDUCTION MECHANISM;disease, virulence and defense;			bacterial blight resistance protein {Oryza sativa (indica cultivar-group);}
MZ00017491	8.85102	1.69131		N			S		0.0145918	0.304295	0.810372	0.038772	0.00947901	-0.312057		LOC_Os01g04200	11971.m42596 protein metallo-beta-lactamase superfamily protein, expressed	3.6e-178	At1g25375	F4F7.24; metallo-beta-lactamase family protein	1e-105				Q5ZCN0	Hypothetical protein OSJNBa0083M16.21-2. {Oryza sativa}{Viridiplantae}{Eukaryota}	1.4e-176						unknown protein {Oryza sativa (japonica cultivar-group);}
MZ00017515	9.12899	2.14362	N			F			0.0904064	-0.221152	3.2291e-05	-0.475534	0.301808	-0.138435		LOC_Os05g38230	11975.m27865 protein oxidoreductase, aldo/keto reductase family protein, expressed	1.3e-31	At2g37790	T8P21.30; aldo/keto reductase family protein	2.6e-27	P23901	ALDR_HORVU Aldose reductase (EC 1.1.1.21) (AR) (Aldehyde reductase) - Hordeum vulgare (Barley)	3.4e-13	Q60EL7	Putative aldose reductase. {Oryza sativa}{Viridiplantae}{Eukaryota}	6.5e-30						putative aldose reductase {Oryza sativa (japonica cultivar-group);}
MZ00017557	7.82907	1.75333	N	P		F	S		6.65839e-06	-0.516973	0.00118123	-0.38511	0.00498353	0.334967		LOC_Os07g10530	11977.m05508 protein Carboxyl-terminal peptidase, putative, expressed	9.3e-46	At1g55360	F7A10.1; expressed protein	3e-37				Q6ZIY2	Putative DD1A protein. {Oryza sativa}{Viridiplantae}{Eukaryota}	3.6e-44						putative DD1A protein {Oryza sativa (japonica cultivar-group);}
MZ00017690	9.10295	1.34727	N			F			0.00468384	-0.34621	1.00728e-05	-0.499605	0.694937	0.0592713		LOC_Os10g36370	11980.m06447 protein Chaperone protein dnaJ 13, putative, expressed	1.2e-243	At2g35720	T20F21.9; DNAJ heat shock N-terminal domain-containing protein	1.2e-175	Q39079	DNJ13_ARATH Chaperone protein dnaJ 13 (AtJ13) (AtDjB13) - Arabidopsis thaliana (Mouse-ear cress)	1e-174	Q39079	Chaperone protein dnaJ 13 (AtJ13) (AtDjB13). {Arabidopsis thaliana}{Viridiplantae}{Eukaryota}	8.1e-174						diamide resistance gene. {Arabidopsis thaliana;}
MZ00017699	10.5266	1.95231	P			F			1.6254e-05	0.497224	7.00311e-11	0.678185	0.712987	0.0558909		LOC_Os01g73960	11971.m13423 protein Drought induced 19 protein containing protein, expressed	6.1e-41	At5g26990	F2P16.10; drought-induced protein -related	2.1e-10				Q5JME8	Putative drought-induced protein DI. {Oryza sativa}{Viridiplantae}{Eukaryota}	3.1e-39			CELL RESCUE, DEFENSE AND VIRULENCE;stress response;			unknown {Oryza sativa (indica cultivar-group);}
MZ00017709	7.77131	1.87887	P			F			0.0160184	0.300702	1.76303e-05	0.488774	0.0631735	0.232538		LOC_Os03g42220	11973.m09280 protein T-complex protein 1, beta subunit, putative, expressed	2.4e-19	At5g20890	F22D1.60; chaperonin, putative	1.4e-13	Q10147	TCPB_SCHPO Probable T-complex protein 1 subunit beta (TCP-1-beta) (CCT-beta) - Schizosaccharomyces pombe (Fission yeast)	9.6e-07	Q6AV23	Putative TCP-1/cpn60 chaperonin family protein. {Oryza sativa}{Viridiplantae}{Eukaryota}	9.3e-18			CELLULAR TRANSPORT, TRANSPORT FACILITATION AND TRANSPORT ROUTES;transport facilitation;			putative TCP-1/cpn60 chaperonin family protein {Oryza sativa (japonica cultivar-group);}
MZ00017734	7.98976	1.45205	N			F			0.000137083	-0.450074	4.38945e-06	-0.516677	0.00396983	0.343022		LOC_Os02g18820	11972.m07125 protein transducin family protein, putative, expressed	1e-35							Q6K884	Transducin-like. {Oryza sativa}{Viridiplantae}{Eukaryota}	4e-34						transducin-like {Oryza sativa (japonica cultivar-group);} ^|^GB|BAD21738.1|47847948|AP004168 transducin-like {Oryza sativa (japonica cultivar-group);}
MZ00017748	12.1701	1.70933	P			F			1.26841e-05	0.502329	8.0081e-10	0.648487	0.0865448	-0.216632		LOC_Os10g42870	11980.m07039 protein POT family protein, expressed	5.6e-54	At5g01180	F7J8.160; oligopeptide transporter - like protein	2.2e-28	P46032	PTR2_ARATH Peptide transporter PTR2 (Histidine-transporting protein) - Arabidopsis thaliana (Mouse-ear cress)	4.3e-25	Q7XBS8	Putative peptide transporter. {Oryza sativa}{Viridiplantae}{Eukaryota}	2.2e-52			transported compounds (substrates);CELLULAR TRANSPORT, TRANSPORT FACILITATION AND TRANSPORT ROUTES;transport facilitation;peptide transport;			putative peptide transporter {Oryza sativa (japonica cultivar-group);} ^|^GB|AAG46153.1|12039367|AC018727 putative peptide transporter {Oryza sativa (japonica cultivar-group);}
MZ00017803	8.12984	1.61209	P			F			6.47901e-05	0.468217	0.00780148	0.323171	0.0517309	-0.242014		LOC_Os02g56540	11972.m10676 protein Kinesin motor domain containing protein, expressed	1.5e-23							Q6K990	Putative phragmoplast-associated kinesin. {Oryza sativa}{Viridiplantae}{Eukaryota}	6.3e-22						putative phragmoplast-associated kinesin {Oryza sativa (japonica cultivar-group);} ^|^GB|BAD19147.1|47497096|AP003996 putative phragmoplast-associated kinesin {Oryza sativa (japonica cultivar-group);} -TRUNCATED-
MZ00017840	9.04909	1.59451	P			F			0.00252228	0.367346	8.09622e-06	0.504249	0.776433	0.0448261		LOC_Os04g51700	11974.m10065 protein DNA ligase I, ATP-dependent family protein, expressed	1.1e-28	At5g57160	MUL3.11; DNA ligase IV [EC:6.5.1.1]; K01971 DNA ligase (ATP)	1.3e-07	Q7X7E9	DNL4_ORYSA Putative DNA ligase 4 (EC 6.5.1.1) (DNA ligase IV) (Polydeoxyribonucleotide synthase [ATP] 4) - Oryza sativa (Rice)	6.7e-28	Q7X7E9	OSJNBa0035M09.8 protein. {Oryza sativa}{Viridiplantae}{Eukaryota}	5.2e-27						OSJNBa0035M09.8 {Oryza sativa (japonica cultivar-group);}
MZ00017937	7.74422	1.50433	N			F			7.22868e-05	-0.465024	0.00139562	-0.380066	0.0177172	0.288516		LOC_Os07g44770	11977.m08698 protein expressed protein	3.2e-07															NA
MZ00017968	10.1821	2.85497	N			S			0.000305712	-0.429107	0.00342452	-0.351574	0.0398641	0.254097		LOC_Os02g48110	11972.m09845 protein dnaK protein, expressed	1.3e-111	At4g16660	FCAALL.64; heat shock protein 70, putative / HSP70, putative	2e-69	Q5RDM4	HSP74_PONPY Heat shock 70 kDa protein 4 - Pongo pygmaeus (Orangutan)	1.6e-10	Q6ZFX8	Putative growth regulator. {Oryza sativa}{Viridiplantae}{Eukaryota}	6.7e-110						putative growth regulator {Oryza sativa (japonica cultivar-group);} ^|^GB|BAD07495.1|41052647|AP003983 putative growth regulator {Oryza sativa (japonica cultivar-group);}
MZ00017975	9.18328	1.33526	P	N		F	F		8.87877e-06	0.511457	0.0535848	0.244538	3.85925e-06	-0.514841		LOC_Os06g07480	11976.m05471 protein CDK-activating kinase assembly factor MAT1 family protein, expressed	1.4e-46	At4g30820	T10C21.8; cyclin-dependent kinase-activating kinase assembly factor-related / CDK-activating kinase assembly factor-related	5.3e-19				Q5SNL8	Hypothetical protein P0675A05.28. {Oryza sativa}{Viridiplantae}{Eukaryota}	7.3e-45						Similar to Arabidopsis thaliana chromosome 4 BAC F6I18; membrane-associated salt-inducible protein. (AL022198) {Oryza sativa (japonica cultivar-group);}
MZ00018154	9.00254	1.27901		P			F		0.000354973	-0.425182	0.00510934	-0.33784	5.81283e-05	0.458139		LOC_Os05g07070	11975.m05233 protein Zinc finger, C3HC4 type family protein, expressed	1.6e-88	At2g37150	T2N18.9; zinc finger (C3HC4-type RING finger) family protein	1.6e-32	Q9H9V4	RN122_HUMAN RING finger protein 122 - Homo sapiens (Human)	4.3e-09	Q75IR3	Hypothetical protein OSJNBb0099P06.10. {Oryza sativa}{Viridiplantae}{Eukaryota}	6.3e-87						unknown protein {Oryza sativa (japonica cultivar-group);}
MZ00018165	9.81442	1.93594	N	P		F	F		1.44869e-06	-0.549156	0.000126676	-0.442681	3.89417e-09	0.624099		LOC_Os02g54080	11972.m10437 protein expressed protein	1.6e-65	At4g24590	F22K18.210; expressed protein	5.5e-43				Q6K819	MADS box interactor-like. {Oryza sativa}{Viridiplantae}{Eukaryota}	8e-64						MADS box interactor-like {Oryza sativa (japonica cultivar-group);}
MZ00018169	8.20422	1.31316		P			F		0.635946	-0.07208	0.568878	-0.0840846	4.50859e-05	0.463709		LOC_Os05g02640	11975.m04800 protein hydrolase, NUDIX family protein, expressed	1.2e-129	At3g46200	F12M12.170; MutT/nudix family protein	3.3e-91	Q8VYR2	NUDT9_ARATH Nudix hydrolase 9 (EC 3.6.1.-) (AtNUDT9) - Arabidopsis thaliana (Mouse-ear cress)	3e-90	Q5W7C8	Unknow protein. {Oryza sativa}{Viridiplantae}{Eukaryota}	4.9e-128						unknown protein {Arabidopsis thaliana;} ^|^GB|AAL49773.1|17979155|AY070078 unknown protein {Arabidopsis thaliana;}
MZ00018174	9.38881	1.55915		P			F		0.930393	-0.0154348	0.703843	0.0589444	7.81346e-06	0.501195		LOC_Os11g04740	11981.m04672 protein L-galactono-1,4-lactone dehydrogenase, putative, expressed	1.6e-95	At3g47930	T17F15.200; L-galactono-1,4-lactone dehydrogenase, putative [EC:1.3.2.3]; K00225 L-galactono-1,4-lactone dehydorogenase	2e-84				Q6DUK5	Mitochondrial L-galactono-1,4-lactone dehydrogenase (EC 1.3.2.3). {Rosa roxburghii}{Viridiplantae}{Eukaryota}	6.5e-85			biosynthesis of vitamins, cofactors, and prosthetic groups;metabolism of vitamins, cofactors, and prosthetic groups;METABOLISM;			mitochondrial L-galactono-1,4-lactone dehydrogenase {Rosa roxburghii;}
MZ00018175	9.55484	1.34562		P			F		0.0089758	-0.322801	0.0950755	-0.215156	1.07122e-05	0.495046		LOC_Os01g39260	11971.m10204 protein ATP-dependent metalloprotease FtsH family protein, expressed	7.9e-64	At2g26140	T19L18.5; FtsH protease, putative	2.6e-45	Q92JJ9	FTSH_RICCN Cell division protease ftsH homolog (EC 3.4.24.-) - Rickettsia conorii	7.6e-18	Q8LQJ8	Cell division protein ftsH (FtsH)-like. {Oryza sativa}{Viridiplantae}{Eukaryota}	4e-62						cell division protein ftsH (ftsH)-like {Oryza sativa (japonica cultivar-group);}
MZ00018200	10.3488	2.22085	P			F			0.00293486	0.362364	9.34784e-08	0.581737	0.156595	-0.183145		LOC_Os11g04560	11981.m04654 protein EF hand family protein, expressed	1.7e-50	At3g10190	F14P13.21; calmodulin, putative	1e-23	P30188	CALL1_ARATH Calmodulin-like protein 1 - Arabidopsis thaliana (Mouse-ear cress)	3.4e-18	Q8RZB7	Hypothetical protein B1147A04.15. {Oryza sativa}{Viridiplantae}{Eukaryota}	1.6e-26						contains ESTs AU057399(S21412),AU057400(S21412) unknown protein {Oryza sativa (japonica cultivar-group);}
MZ00018260	7.69321	1.34874	P			S			0.0235095	0.284826	0.00434913	0.343437	0.463054	0.102444		LOC_Os12g06850	11982.m04675 protein transcription elongation factor, putative, expressed	5.7e-77	At5g09850	MYH9.6; expressed protein	1.2e-38	Q9UQ35	SRRM2_HUMAN Serine/arginine repetitive matrix protein 2 (Serine/arginine-rich splicing factor-related nuclear matrix protein of 300 kDa) (Ser/Arg-related nuclear matrix protein) (SR-related nuclear matrix protein of 300 kDa) (Splicing coactivator subunit SRm300) (300 kDa nuclear matrix antigen) - Homo sapiens (Human)	7.6e-07	Q53PV2	AT5g09850/MYH9_6. {Oryza sativa}{Viridiplantae}{Eukaryota}	1.7e-45						unnamed protein product; gb|AAF19567.1 gene_id:MYH9.6 similar to unknown protein {Arabidopsis thaliana;}
MZ00018278	13.0622	1.42238	N			F			0.0408435	-0.260492	3.72363e-05	-0.472392	0.271258	0.146347		LOC_Os05g28090	11975.m27785 protein expressed protein	1.9e-69	At1g70760	F15H11.1; inorganic carbon transport protein-related	8.4e-31				Q9CAC5	Hypothetical protein F5A18.6 (At1g70760). {Arabidopsis thaliana}{Viridiplantae}{Eukaryota}	5.8e-29						At1g70760 {Arabidopsis thaliana;} ^|^GB|AAG52336.1|12324754|AC011663 unknown protein; 17323-16389 {Arabidopsis thaliana;}
MZ00018298	10.9197	2.19795	P			F			0.000682554	0.4066	1.01803e-05	0.499367	0.00032472	-0.416305		LOC_Os05g48750	11975.m08946 protein 3-deoxy-D-manno-octulosonate cytidylyltransferase family protein, expressed	7.2e-141	At1g53000	F8L10.21; cytidylyltransferase family [EC:2.7.7.38]; K00979 3-deoxy-manno-octulosonate cytidylyltransferase (CMP-KDO synthetase)	6.8e-116	Q9PKL1	KDSB_CHLMU 3-deoxy-manno-octulosonate cytidylyltransferase (EC 2.7.7.38) (CMP-KDO synthetase) (CMP-2-keto-3-deoxyoctulosonic acid synthetase) (CKS) - Chlamydia muridarum	1.5e-49	Q9M4G3	CMP-KDO synthetase precursor (EC 2.7.7.38). {Zea mays}{Viridiplantae}{Eukaryota}	1.2e-156						CMP-KDO synthetase {Zea mays;}
MZ00018299	8.70433	1.45455	P			F			0.000278235	0.431304	3.79542e-08	0.594911	0.20558	0.165693		LOC_Os04g41570	11974.m09135 protein ER33 protein, putative, expressed	9.8e-34	At2g31730	F20M17.23; ethylene-responsive protein, putative	3.5e-27				Q7X7U7	OSJNBb0091E11.4 protein (OJ990528_30.9 protein). {Oryza sativa}{Viridiplantae}{Eukaryota}	3.9e-32						OJ990528_30.9 {Oryza sativa (japonica cultivar-group);} ^|^GB|CAD41535.1|21740790|OSJN00061 OSJNBb0091E11.4 {Oryza sativa (japonica cultivar-group);}
MZ00018334	8.79172	1.48178	P			F			6.85651e-05	0.46679	0.102367	0.211181	0.00016734	-0.432772		LOC_Os11g39420	11981.m07789 protein Jacalin-like lectin domain containing protein	1.1e-31	At1g19715	F6F9.6; jacalin lectin family protein	7.2e-10	P27349	GOS9_ORYSA Protein GOS9 - Oryza sativa (Rice)	8.6e-29	Q7XJ79	High light protein. {Hordeum vulgare}{Viridiplantae}{Eukaryota}	1.7e-52		RLCK-OS2				high light protein {Hordeum vulgare;}
MZ00018343	11.6985	2.29297	N			F			2.19643e-05	-0.491446	9.68866e-06	-0.500426	0.19117	0.1705		LOC_Os04g50110	11974.m09943 protein RNA recognition motif family protein, expressed	1.1e-32	At2g35410	T32F12.21; 33 kDa ribonucleoprotein, chloroplast, putative / RNA-binding protein cp33, putative	1.6e-13	Q9SVM8	GRP2_ARATH Glycine-rich RNA-binding protein 2, mitochondrial precursor (AtGRP2) - Arabidopsis thaliana (Mouse-ear cress)	9.5e-07	Q7F9Y6	OSJNBa0086O06.22 protein. {Oryza sativa}{Viridiplantae}{Eukaryota}	5.6e-31						OSJNBa0086O06.22 {Oryza sativa (japonica cultivar-group);}
MZ00018353	8.48786	2.21967		P			F		0.00855722	-0.324628	0.0423476	-0.255864	1.46137e-05	0.488733		LOC_Os07g19130	11977.m06351 protein Cytochrome P450 71B37, putative	1e-54	At1g13080	F3F19.10; cytochrome P450 family protein [EC:1.14.-.-]; K00517	3e-42	O48958	C71E1_SORBI Cytochrome P450 71E1 (EC 1.14.13.68) (4-hydroxyphenylacetaldehyde oxime monooxygenase) - Sorghum bicolor (Sorghum) (Sorghum vulgare)	2.3e-44	Q84ZF7	Putative cytochrome P450 71E1. {Oryza sativa}{Viridiplantae}{Eukaryota}	8.4e-53			METABOLISM;			putative cytochrome P450 71E1 {Oryza sativa (japonica cultivar-group);} ^|^GB|BAC55732.1|27817968|AP004346 putative cytochrome P450 71E1 {Oryza sativa (japonica cultivar-group);}
MZ00018416	8.71619	1.4061		P			S		0.833239	-0.0351298	0.0664577	0.234163	0.000621762	0.39805																			NA
MZ00018444	8.36365	1.5808	P	N		F	F		1.00888e-05	0.508201	0.00115482	0.385768	2.09526e-08	-0.599668		LOC_Os08g37060	11978.m07693 protein 2-Hydroxyisoflavanone dehydratase, putative, expressed	8.8e-88	At3g48690	T8P19.200; expressed protein	1.7e-64	Q9MAA7	GI1L1_ARATH Probable gibberellin receptor GID1L1 (EC 3.-.-.-) (GID1-like protein 1) - Arabidopsis thaliana (Mouse-ear cress)	1.8e-26	Q67IZ2	Putative PrMC3. {Oryza sativa}{Viridiplantae}{Eukaryota}	1.8e-137				Gibberellin signaling pathway;		putative PrMC3 {Oryza sativa (japonica cultivar-group);}
MZ00018472	7.69382	1.65138	P			S			0.179787	0.180431	0.0005859	0.404654	0.909465	-0.0190853		LOC_Os11g41820	11981.m08020 protein U2 snRNP auxilliary factor, large subunit, splicing factor family protein, expressed	1.4e-26	At1g60830	F8A5.35; U2 snRNP auxiliary factor large subunit, putative	5.8e-23				Q9C6C1	U2 snRNP auxiliary factor, large subunit, putative; 15147-15692. {Arabidopsis thaliana}{Viridiplantae}{Eukaryota}	4.1e-21						hypothetical protein F23C21.4 [imported] - Arabidopsis thaliana {Arabidopsis thaliana;} ^|^GB|AAG51869.1|12323801|AC079675 U2 snRNP auxiliary factor, large subunit, putative; 15147-15692 {Arabidopsis thalian-TRUNCATED-
MZ00018474	10.2905	1.42856	N			S			0.000875851	-0.399441	0.000175762	-0.43478	0.263125	0.148721		LOC_Os12g31850	11982.m06993 protein Ureide permease 2, putative, expressed	3.6e-131	At2g03590	F19B11.4; expressed protein	5.3e-101	Q9ZPR7	UPS1_ARATH Ureide permease 1 (AtUPS1) - Arabidopsis thaliana (Mouse-ear cress)	4.7e-100	Q6S9Z3	Allantoin permease. {Phaseolus vulgaris}{Viridiplantae}{Eukaryota}	2.3e-103						allantoin permease {Phaseolus vulgaris;}
MZ00018481	9.3076	1.67263	P			F			4.8181e-05	0.475194	0.0287884	0.272835	0.00019935	-0.428068		LOC_Os06g14030	11976.m06118 protein Potassium channel SKOR, putative, expressed	2.1e-28	At3g02850	F13E7.21; stelar K+ outward rectifier (SKOR) / potassium channel protein	3.6e-12	Q9M8S6	SKOR_ARATH Potassium channel SKOR (Stelar K(+) outward rectifying channel) - Arabidopsis thaliana (Mouse-ear cress)	3.2e-11	Q5EEQ2	Potassium outward rectifying channel (Fragment). {Zea mays}{Viridiplantae}{Eukaryota}	7.2e-43			ion transport;transported compounds (substrates);CELLULAR TRANSPORT, TRANSPORT FACILITATION AND TRANSPORT ROUTES;cation transport (Na, K, Ca , NH4, etc.);			putative shaker-like potassium channel {Oryza sativa (japonica cultivar-group);} ^|^GB|BAD45736.1|52076792|AP004651 putative shaker-like potassium channel {Oryza sativa (japonica cultivar-group);}
MZ00018484	8.36519	1.68778	P			F			1.32313e-06	0.551182	3.01758e-05	0.477109	0.000970908	-0.385874		LOC_Os12g40330	11982.m07817 protein expressed protein	9.5e-20															NA
MZ00018517	10.7319	2.83161	P	N		F	S		6.84738e-07	0.565185	0.000648208	0.401787	0.00240773	-0.358535		LOC_Os06g11130	11976.m05830 protein 2-Hydroxyisoflavanone dehydratase, putative, expressed	4.8e-80	At3g48690	T8P19.200; expressed protein	5.5e-34	Q9MAA7	GI1L1_ARATH Probable gibberellin receptor GID1L1 (EC 3.-.-.-) (GID1-like protein 1) - Arabidopsis thaliana (Mouse-ear cress)	2.4e-09	Q69Y18	Putative PrMC3. {Oryza sativa}{Viridiplantae}{Eukaryota}	2.4e-78				Gibberellin signaling pathway;		putative PrMC3 {Oryza sativa (japonica cultivar-group);} ^|^GB|BAD09193.1|42408051|AP004154 putative PrMC3 {Oryza sativa (japonica cultivar-group);}
MZ00018557	8.40498	1.33216		P			F		0.157764	-0.189053	0.877955	-0.0261938	8.9285e-08	0.578219		LOC_Os02g50600	11972.m10094 protein glycosyl transferase family 8 protein, putative, expressed	9e-95	At1g70090	F20P5.18; glycosyl transferase family 8 protein	2.5e-70	Q4R3U7	GL8D2_MACFA Glycosyltransferase 8 domain-containing protein 2 (EC 2.4.1.-) - Macaca fascicularis (Crab eating macaque) (Cynomolgus monkey)	5.6e-07	Q6Z5N7	Putative Avr9/Cf-9 rapidly elicited protein 231. {Oryza sativa}{Viridiplantae}{Eukaryota}	4.5e-93						putative Avr9/Cf-9 rapidly elicited protein 231 {Oryza sativa (japonica cultivar-group);}
MZ00018603	8.74406	2.10756	P			S			0.659689	0.0678	0.000217188	0.429743	0.992925	-0.00171573		LOC_Os01g44230	11971.m42526 protein X1, putative, expressed	6.1e-64	At1g13790	F16A14.2; XH/XS domain-containing protein / XS zinc finger domain-containing protein	8.2e-56				Q84JD2	Putative transcription factor. {Oryza sativa}{Viridiplantae}{Eukaryota}	4.3e-65						putative transcription factor {Oryza sativa (japonica cultivar-group);} ^|^GB|AAO60007.1|28875998|AC109602 putative transcription factor {Oryza sativa (japonica cultivar-group);}
MZ00018680	8.46165	1.99299		P			F		0.855789	-0.0309479	0.578429	0.0822433	7.3913e-05	0.452806		LOC_Os09g29190	11979.m06070 protein Phosphoribosylaminoimidazole-succinocarboxamide synthase, chloroplast precursor, putative, expressed	3.8e-126	At3g21110	MSA6.26; phosphoribosylamidoimidazole-succinocarboxamide synthase / SAICAR synthetase (PUR7) [EC:6.3.2.6]; K01923 phosphoribosylaminoimidazole-succinocarboxamide synthase	2.4e-95	Q07463	PUR7_VIGAC Phosphoribosylaminoimidazole-succinocarboxamide synthase, chloroplast precursor (EC 6.3.2.6) (SAICAR synthetase) (Fragment) - Vigna aconitifolia (Mothbean)	4.7e-99	Q6YXG8	Putative succinoaminoimidazolecarboximide ribonucleotide synthetase. {Oryza sativa}{Viridiplantae}{Eukaryota}	1.5e-124						putative succinoaminoimidazolecarboximide ribonucleotide synthetase {Oryza sativa (japonica cultivar-group);}
MZ00018723	8.65052	1.43265		P			F		0.028286	-0.277209	0.00839029	-0.320766	2.51958e-08	0.596102		LOC_Os04g59000	11974.m10778 protein protein kinase family protein, putative, expressed	7.7e-34	At4g35780	F8D20.290; protein kinase family protein	3.8e-18	Q2MHE4	HT1_ARATH Serine/threonine-protein kinase HT1 (EC 2.7.11.1) (High leaf temperature protein 1) - Arabidopsis thaliana (Mouse-ear cress)	3.1e-13	Q69U57	Serine/threonine protein kinase-like. {Oryza sativa}{Viridiplantae}{Eukaryota}	3.1e-30		Raf	unspecified signal transduction;CELLULAR COMMUNICATION/SIGNAL TRANSDUCTION MECHANISM;intracellular signalling;			serine/threonine protein kinase-like {Oryza sativa (japonica cultivar-group);}
MZ00018791	11.0215	1.71836		P			F		0.00660864	-0.334011	0.052908	-0.245199	7.23148e-06	0.50276		LOC_Os05g50890	11975.m09156 protein GH3 auxin-responsive promoter family protein, expressed	7.9e-68	At2g46370	F11C10.6; auxin-responsive GH3 family protein	2.4e-67	Q6I581	GH35_ORYSA Probable indole-3-acetic acid-amido synthetase GH3.5 (EC 6.3.2.-) (Auxin-responsive GH3-like protein 5) (OsGH3-5) - Oryza sativa (Rice)	4e-67	Q5NAZ7	Putative Nt-gh3 deduced protein. {Oryza sativa}{Viridiplantae}{Eukaryota}	1.6e-83						unnamed protein product; ESTs C19814(E10971),AU090481(E10971) correspond to a region of the predicted gene. Similar to Arabidopsis thaliana chromosome 2, sequence from clones T3F17, F11C10, F13A10; auxin-res-TRUNCATED-
MZ00018804	10.0532	2.10506	P	N		S	S		0.000887727	0.398998	0.00186117	0.371279	0.000899479	-0.388095		LOC_Os08g03380	11978.m04481 protein DnaJ domain containing protein, expressed	2.3e-48	At1g08640	F22O13.12; expressed protein	9.2e-25				Q6ZK49	Hypothetical protein OJ1163_G08.28. {Oryza sativa}{Viridiplantae}{Eukaryota}	1.2e-46						unknown protein {Oryza sativa (japonica cultivar-group);}
MZ00018809	7.84374	2.07772	P			S			0.00150451	0.383405	0.0353419	0.263736	0.830775	-0.0344001																			NA
MZ00018827	9.11545	1.602	N			F			0.000195292	-0.441458	7.10519e-05	-0.457396	0.000531862	0.402947		LOC_Os03g16870	11973.m07119 protein expressed protein	6.6e-115	At3g04020	T11I18.13; expressed protein	3.5e-41				Q9SQR0	T11I18.13 protein. {Arabidopsis thaliana}{Viridiplantae}{Eukaryota}	2.4e-39						unknown protein {Arabidopsis thaliana;}
MZ00018859	9.37797	1.39519		P			F		0.00776265	-0.328225	0.173963	-0.17988	9.52879e-05	0.446371		LOC_Os03g62650	11973.m11142 protein Ion channel DMI1-like, chloroplast precursor, putative, expressed	4.2e-06															NA
MZ00018885	10.4858	2.88981	P			F			6.59003e-05	0.467757	0.0101089	0.313851	0.00519152	-0.333549		LOC_Os07g27810	11977.m07055 protein fiber protein Fb34, putative, expressed	6.3e-33	At3g15480	MJK13.14; expressed protein	9.2e-19				Q6Z3C2	Hypothetical protein P0038F09.45. {Oryza sativa}{Viridiplantae}{Eukaryota}	3.2e-31						unknown protein {Oryza sativa (japonica cultivar-group);}
MZ00018932	9.1776	1.66048		P			F		0.210052	-0.169931	0.585751	-0.0808546	1.50664e-07	0.570586		LOC_Os03g59070	11973.m10808 protein phosphatidic acid phosphatase family protein, putative, expressed	1.2e-184	At3g58490	F14P22.80; phosphatidic acid phosphatase family protein / PAP2 family protein	8.9e-130	P47013	LCB3_YEAST Long-chain base protein 3 - Saccharomyces cerevisiae (Baker's yeast)	8.6e-17	Q75HI8	Putative phosphatase. {Oryza sativa}{Viridiplantae}{Eukaryota}	6.2e-183						putative phosphatase {Oryza sativa (japonica cultivar-group);}
MZ00018952	12.6247	2.03402		P			F		0.820152	-0.0375385	0.84475	-0.0325019	1.53982e-05	0.487583		LOC_Os07g37290	11977.m07979 protein hypothetical protein	7.6e-27	At4g28240	F26K10.120; wound-responsive protein-related	7e-06				Q6Z405	Hypothetical protein P0567H04.20. {Oryza sativa}{Viridiplantae}{Eukaryota}	3.8e-25			CELL RESCUE, DEFENSE AND VIRULENCE;stress response;			hypothetical protein {Oryza sativa (japonica cultivar-group);}
MZ00018978	8.12633	1.38544		P			F		0.683741	-0.0628589	0.352803	0.129509	6.44863e-05	0.4561		LOC_Os04g42480	11974.m09216 protein Nodulation receptor kinase precursor, putative, expressed	7.8e-25	At2g11520	F14P14.15; protein kinase family protein	3.7e-09				Q7XQW8	OSJNBa0014K14.7 protein. {Oryza sativa}{Viridiplantae}{Eukaryota}	3.9e-23		RLCK-IV				OSJNBa0014K14.7 {Oryza sativa (japonica cultivar-group);}
MZ00018981	7.96423	1.24637		N			F		0.0203285	0.29085	0.607065	0.0768558	2.30944e-09	-0.633202		LOC_Os12g10630	11982.m05046 protein ZF-HD protein dimerisation region containing protein, expressed	1.9e-53	At1g75240	F22H5.4; zinc finger homeobox family protein / ZF-HD homeobox family protein	2.3e-28	Q9SB61	Y4466_ARATH ZF-HD homeobox protein At4g24660 (AtHB-22) - Arabidopsis thaliana (Mouse-ear cress)	2.4e-24	Q53N87	ZF-HD protein dimerisation region, putative. {Oryza sativa}{Viridiplantae}{Eukaryota}	9.9e-34	zf-HD					putative ZF-HD homeobox protein {Oryza sativa (japonica cultivar-group);}
MZ00019038	11.048	1.71795		P			S		0.895769	-0.0228461	0.496545	0.0988426	0.000584745	0.400027		LOC_Os12g29670	11982.m06781 protein expressed protein	4.9e-39	At1g21930	T26F17.22; expressed protein	2.3e-28				Q84VW7	At1g21930. {Arabidopsis thaliana}{Viridiplantae}{Eukaryota}	1.6e-26						At1g21930 {Arabidopsis thaliana;}
MZ00019078	9.75455	1.37346	N			F			1.32313e-06	-0.551777	0.0011961	-0.384604	0.0235379	0.276524		LOC_Os03g18590	11973.m07281 protein malonyl CoA-acyl carrier protein transacylase containing protein, expressed	4.3e-166	At2g30200	T27E13.6; expressed protein [EC:2.3.1.39]; K00645 [acyl-carrier-protein] S-malonyltransferase	1.5e-141	Q8R3F5	FABD_MOUSE Malonyl CoA-acyl carrier protein transacylase, mitochondrial precursor (EC 2.3.1.39) (MCT) (Mitochondrial malonyltransferase) - Mus musculus (Mouse)	3.5e-55	Q8L5U2	Putative malonyl-CoA:Acyl carrier protein transacylase. {Arabidopsis thaliana}{Viridiplantae}{Eukaryota}	4e-140						putative malonyl-CoA:Acyl carrier protein transacylase {Arabidopsis thaliana;}
MZ00019162	9.37493	5.70386	N			F			0.0572523	-0.244652	6.48732e-06	-0.508647	0.364862	0.123314		LOC_Os03g33590	11973.m08599 protein Interferon-related developmental regulator family protein, expressed	4.9e-52	At1g27760	T22C5.22; interferon-related developmental regulator family protein / IFRD protein family	5.8e-15				Q75HB6	Putative Interferon-related developmental regulator. {Oryza sativa}{Viridiplantae}{Eukaryota}	2.5e-50						putative interferon-related protein {Oryza sativa (japonica cultivar-group);}
MZ00019214	8.5404	1.47612		P			F		0.834145	0.0349632	0.232655	0.160542	2.70594e-08	0.595072		LOC_Os01g09570	11971.m07582 protein Phosphofructokinase family protein, expressed	9e-79	At4g26270	T25K17.80; phosphofructokinase family protein	4.8e-51				Q5SNH5	Putative 6-phospho-1-fructokinase. {Oryza sativa}{Viridiplantae}{Eukaryota}	3.5e-77			C-compound and carbohydrate metabolism;ENERGY;glycolysis and gluconeogenesis;METABOLISM;			putative pyrophosphate-dependent phosphofructo-1-kinase {Oryza sativa (japonica cultivar-group);} ^|^GB|BAA99438.1|9049473|AP002743 putative pyrophosphate-dependent phosphofructo-1-kinase {Oryza sativa (japo-TRUNCATED-
MZ00019255	10.616	1.80456	P			F			0.000852465	0.400265	8.99154e-06	0.502025	0.0164622	-0.291532		LOC_Os03g63710	11973.m11239 protein Rev interacting-like family protein, putative, expressed	2.2e-61	At4g17890	T6K21.1; human Rev interacting-like family protein / hRIP family protein	4.8e-44	Q9NP61	ARFG3_HUMAN ADP-ribosylation factor GTPase-activating protein 3 (ARF GAP 3) - Homo sapiens (Human)	3.9e-08	Q84T71	Putative zinc finger protein. {Oryza sativa}{Viridiplantae}{Eukaryota}	1.1e-59						putative zinc finger protein {Oryza sativa (japonica cultivar-group);}
MZ00019280	8.72357	1.40064		P			F		0.00463921	-0.346583	0.898774	-0.0218016	6.48876e-05	0.45595		LOC_Os10g37210	11980.m06517 protein Electron transfer flavoprotein-ubiquinone oxidoreductase,mitochondrial precursor, putative, expressed	2.9e-105	At2g43400	T1O24.14; electron transfer flavoprotein-ubiquinone oxidoreductase family protein [EC:1.5.5.1]; K00311 electron-transferring-flavoprotein dehydrogenase	3.8e-90	Q6UPE1	ETFD_RAT Electron transfer flavoprotein-ubiquinone oxidoreductase, mitochondrial precursor (EC 1.5.5.1) (ETF-QO) (ETF-ubiquinone oxidoreductase) (ETF dehydrogenase) (Electron-transferring-flavoprotein dehydrogenase) - Rattus norvegicus (Rat)	1.3e-57	Q7XCT6	Putative electron transfer oxidoreductase. {Oryza sativa}{Viridiplantae}{Eukaryota}	1.5e-103						putative electron transfer oxidoreductase {Oryza sativa (japonica cultivar-group);} ^|^GB|AAK39567.1|13786442|AC025296 putative electron transfer oxidoreductase {Oryza sativa (japonica cultivar-group);} -TRUNCATED-
MZ00019287	7.75674	1.72606		P			S		0.692544	-0.0615057	0.942729	0.0126107	0.00556288	0.330999		LOC_Os03g52390	11973.m10216 protein type II proteinase inhibitor family protein, expressed	7.4e-13	At1g72060	F28P5.12; expressed protein	1e-18	P83241	IP23_CAPAN Proteinase inhibitor PSI-1.2 - Capsicum annuum (Bell pepper)	8.5e-06	Q6NQ47	At1g72060. {Arabidopsis thaliana}{Viridiplantae}{Eukaryota}	7e-17						At1g72060 {Arabidopsis thaliana;}
MZ00019314	11.2386	5.35946		N			S		0.993419	0.00156388	0.0091973	-0.317259	0.00331732	-0.348667		LOC_Os11g37130	11981.m07561 protein HCF106 precursor protein, putative, expressed	1.1e-59	At5g52440	K24M7.19; HCF106 (gb|AAD32652.1)	1.6e-36				O48950	HCF106 protein. {Zea mays}{Viridiplantae}{Eukaryota}	3.5e-125						HCF106 protein precursor, chloroplast - maize {Zea mays;} ^|^GB|AAC01571.1|2665536|AF027808 HCF106 precursor protein {Zea mays;}
MZ00019393	10.6753	2.56569	N	P		S	S		0.0097896	-0.319671	0.353418	-0.129384	0.0072129	0.321956		LOC_Os05g06890	11975.m05216 protein RelA-SpoT like protein RSH4, putative, expressed	4.1e-161	At3g17470	MKP6.2; RelA/SpoT domain-containing protein / calcium-binding EF-hand family protein	1.6e-114	Q5HNR8	RELA_STAEQ GTP pyrophosphokinase (EC 2.7.6.5) (ATP:GTP 3'-pyrophosphotransferase) (ppGpp synthetase I) ((P)ppGpp synthetase) - Staphylococcus epidermidis (strain ATCC 35984 / RP62A)	8.8e-23	Q6ATB4	Putative chloroplast RelA. {Oryza sativa}{Viridiplantae}{Eukaryota}	2.1e-159						putative chloroplast RelA {Oryza sativa (japonica cultivar-group);}
MZ00019394	7.7358	1.52612	P			F			0.132098	0.199722	8.14856e-05	0.454154	0.728492	-0.0532365		LOC_Os03g60520	11973.m10940 protein expressed protein	2.3e-12							Q84TB2	Hypothetical protein OJ1754_E06.15. {Oryza sativa}{Viridiplantae}{Eukaryota}	9e-11						hypothetical protein {Oryza sativa (japonica cultivar-group);}
MZ00019397	8.50829	1.52944		N			F		0.004881	0.344789	0.0539376	0.244174	2.1906e-05	-0.479869		LOC_Os05g29080	11975.m07194 protein hypothetical protein	1.2e-28	At3g06840	F3E22.2; expressed protein	7.7e-10				Q6L478	Hypothetical protein OSJNBa0009L15.7. {Oryza sativa}{Viridiplantae}{Eukaryota}	4.7e-27						hypothetical protein {Oryza sativa (japonica cultivar-group);}
MZ00019402	10.7269	7.65697		P			F		0.0714791	-0.233317	0.952802	0.0102466	2.11891e-05	0.480524		LOC_Os03g03910	11973.m05923 protein Catalase-1, putative, expressed	5.3e-248	At4g35090	M4E13.140; catalase 2 [EC:1.11.1.6]; K03781 catalase	4.4e-231	P12365	CATA2_MAIZE Catalase isozyme 2 (EC 1.11.1.6) - Zea mays (Maize)	9.4e-277	P12365	Catalase isozyme 2 (EC 1.11.1.6). {Zea mays}{Viridiplantae}{Eukaryota}	7.3e-276			detoxification by modification;CELL RESCUE, DEFENSE AND VIRULENCE;detoxification;			Catalase isozyme 2 (EC 1.11.1.6). {Zea mays;} ^|^GB|CAA38588.1|22234|ZMCAT2R catalase {Zea mays;}
MZ00019414	8.14174	2.95588	P			S			0.00661616	0.333964	0.239082	0.158743	0.0979347	-0.209908		LOC_Os03g29540	11973.m08225 protein ATP-dependent protease La domain containing protein, expressed	1.3e-61	At1g75460	F1B16.1; ATP-dependent protease La (LON) domain-containing protein	2e-36				Q75K52	Hypothetical protein OSJNBb0108E08.1. {Oryza sativa}{Viridiplantae}{Eukaryota}	6.5e-60						hypothetical protein {Oryza sativa (japonica cultivar-group);}
MZ00019418	10.5627	7.00923		N			F		0.00284188	0.363535	0.0180258	0.292198	3.15115e-05	-0.471808		LOC_Os01g72150	11971.m13251 protein glutathione S-transferase, putative, expressed	2.2e-66	At3g09270	F3L24.14; glutathione S-transferase, putative	8.6e-45	Q03662	GSTX1_TOBAC Probable glutathione S-transferase (EC 2.5.1.18) (Auxin-induced protein PGNT1/PCNT110) - Nicotiana tabacum (Common tobacco)	5.9e-46	Q9FQB8	Glutathione S-transferase GST 21 (EC 2.5.1.18). {Zea mays}{Viridiplantae}{Eukaryota}	3.2e-124				Auxin signaling pathway;		glutathione S-transferase GST 21 {Zea mays;}
MZ00019454	10.1068	2.10219	N	P		F	F		1.23525e-05	-0.503309	0.0027566	-0.35866	2.28836e-07	0.563796		LOC_Os03g13000	11973.m06747 protein GTP-binding protein, putative, expressed	4.3e-47	At2g22870	T20K9.8; expressed protein	4.2e-36	O81004	Y2287_ARATH GTP-binding protein At2g22870 - Arabidopsis thaliana (Mouse-ear cress)	3.8e-35	Q8S5X2	Putative nucleotide binding protein. {Oryza sativa}{Viridiplantae}{Eukaryota}	1.7e-45						Putative nucleotide binding protein {Oryza sativa (japonica cultivar-group);} ^|^GB|AAM19136.1|20330773|AC103891 Putative nucleotide binding protein {Oryza sativa (japonica cultivar-group);}
MZ00019465	8.47105	1.75817	P	N		F	F		2.33754e-05	0.490272	0.0186937	0.290811	6.55177e-06	-0.504647		LOC_Os01g48410	11971.m11032 protein pollen-specific kinase partner protein, putative, expressed	6.4e-14															contains ESTs C72108(E1008),AU101118(E1008) unknown protein {Oryza sativa (japonica cultivar-group);} ^|^GB|BAC01191.1|21644632|AP003264 contains ESTs C72108(E1008),AU101118(E1008) similar to Oryza sativa ch-TRUNCATED-
MZ00019477	8.14156	1.81313		N			F		0.00124475	0.389123	0.330995	0.134607	3.5139e-06	-0.516991		LOC_Os08g31950	11978.m07189 protein expressed protein	8.7e-10							Q6Z550	Hypothetical protein OSJNBa0007M04.40. {Oryza sativa}{Viridiplantae}{Eukaryota}	3.4e-08						NA
MZ00019481	9.9314	2.42207		N			F		0.00208035	0.373699	0.0955257	0.214895	2.82725e-05	-0.4742		LOC_Os06g15370	11976.m06250 protein POT family protein, expressed	3.6e-22	At1g68570	F24J5.19; proton-dependent oligopeptide transport (POT) family protein	1.1e-17				Q5Z6P7	Putative nitrite transporter. {Oryza sativa}{Viridiplantae}{Eukaryota}	1.4e-20						putative nitrite transporter {Oryza sativa (japonica cultivar-group);} ^|^GB|BAD54367.1|53793159|AP004993 putative nitrite transporter {Oryza sativa (japonica cultivar-group);}
MZ00019484	8.65766	2.05713		P			F		0.0132038	-0.308217	0.0103462	-0.312946	3.42792e-05	0.469912		LOC_Os02g19150	11972.m07158 protein ATP-dependent Clp protease ATP-binding subunit clpX, putative, expressed	6.5e-07															NA
MZ00019488	9.314	1.4242	N	P		S	F		0.00146118	-0.384185	0.416177	-0.11534	2.83776e-06	0.521696		LOC_Os08g19170	11978.m05987 protein G-patch domain containing protein, expressed	1e-63	At3g09850	F8A24.10; D111/G-patch domain-containing protein	1.6e-54				Q6Z2C8	Hypothetical protein OJ1034_C08.5 (Hypothetical protein B1114E07.17). {Oryza sativa}{Viridiplantae}{Eukaryota}	8.4e-69						unknown protein {Oryza sativa (japonica cultivar-group);} ^|^GB|BAD01347.1|38175640|AP005097 unknown protein {Oryza sativa (japonica cultivar-group);}
MZ00019569	8.3479	1.24242		P			F		0.0266399	-0.279595	0.346613	-0.130897	3.6046e-06	0.516062		LOC_Os05g23700	11975.m06664 protein DNA-binding storekeeper protein, putative, expressed	1.4e-112	At5g14280	F18O22.70; expressed protein	4.8e-67	P32323	AGA1_YEAST A-agglutinin anchorage subunit precursor (A-agglutinin cell wall attachment subunit) - Saccharomyces cerevisiae (Baker's yeast)	3.5e-12	Q8GYK7	Hypothetical protein At5g14280/F18O22_70. {Arabidopsis thaliana}{Viridiplantae}{Eukaryota}	3.4e-65						hypothetical protein F18O22.70 - Arabidopsis thaliana {Arabidopsis thaliana;} ^|^GB|CAB87767.1|7573453|ATF18O22 putative protein {Arabidopsis thaliana;}
MZ00019583	8.34748	1.69349		N			F		0.0348503	0.267796	0.0878846	0.219374	2.07768e-06	-0.527127		LOC_Os03g56370	11973.m10546 protein methyltransferase, putative, TIGR00027 family protein, expressed	4.6e-36	At5g42760	MJB21.14; expressed protein	1.9e-24				Q8H8N5	Hypothetical protein OSJNBa0070N04.13. {Oryza sativa}{Viridiplantae}{Eukaryota}	1.8e-34						hypothetical protein {Oryza sativa (japonica cultivar-group);}
MZ00019618	9.76726	1.68889		P			F		0.25218	-0.157101	0.0832823	-0.22238	2.06866e-05	0.481098		LOC_Os10g35630	11980.m50423 protein CBS domain-containing protein, putative, expressed	2.2e-52	At4g27460	F27G19.60; CBS domain-containing protein	2.4e-24				Q8LNH1	Hypothetical protein OSJNBa0078O01.5. {Oryza sativa}{Viridiplantae}{Eukaryota}	8.6e-51						unknown protein {Oryza sativa (japonica cultivar-group);} ^|^GB|AAM93687.1|22165070|AC079888 unknown protein {Oryza sativa (japonica cultivar-group);}
MZ00019640	7.5007	2.46445		N			S		0.251737	0.157214	0.73789	-0.0525972	0.00124252	-0.378695																			NA
MZ00019768	7.53377	2.38716		N			S		0.000786945	0.402686	0.103854	0.210253	0.000114201	-0.441869		LOC_Os07g27970	11977.m07070 protein O-methyltransferase family protein, expressed	1.4e-43	At4g35160	T12J5.30; O-methyltransferase family 2 protein	4.5e-22	P47917	ZRP4_MAIZE O-methyltransferase ZRP4 (EC 2.1.1.-) (OMT) - Zea mays (Maize)	9.3e-32	Q8LI64	Putative o-methyltransferase. {Oryza sativa}{Viridiplantae}{Eukaryota}	5.4e-42						putative o-methyltransferase {Oryza sativa (japonica cultivar-group);}
MZ00019781	8.77635	1.9793	N			F			6.97601e-05	-0.466216	0.000337294	-0.419011	0.000272595	0.420708		LOC_Os01g69220	11971.m13022 protein exostosin family protein, putative, expressed	1.2e-21	At1g67410	F1N21.23; exostosin family protein	1.8e-18				Q8RZJ1	OJ1485_B09.5 protein (Exostosin-like). {Oryza sativa}{Viridiplantae}{Eukaryota}	6.1e-20						hypothetical protein similar to Arabidopsis thaliana protein T1F15.13 {Oryza sativa (japonica cultivar-group);}
MZ00019805	9.78787	2.21739	P			F			0.0601972	0.242161	6.78587e-05	0.45852	0.930469	0.0150106		LOC_Os01g53840	11971.m11548 protein protein kinase family protein, putative, expressed	2.8e-17	At1g51940	T14L22.13; protein kinase family protein / peptidoglycan-binding LysM domain-containing protein	2.1e-16				Q5JNK2	Putative Nod-factor receptor 1b. {Oryza sativa}{Viridiplantae}{Eukaryota}	4.2e-16		LysM-I				putative receptor protein kinase tmk1 precursor {Oryza sativa (japonica cultivar-group);}
MZ00019833	10.6686	1.84596	P			F			0.209429	0.170108	5.20821e-05	0.464405	0.974274	0.00573252		LOC_Os03g55240	11973.m10439 protein Cytochrome P450 family protein, expressed	1.7e-100	At4g37360	F6G17.10; cytochrome P450 family protein [EC:1.14.-.-]; K00517	7.1e-66	Q9FG65	C81D1_ARATH Cytochrome P450 81D1 (EC 1.14.-.-) - Arabidopsis thaliana (Mouse-ear cress)	3.7e-60	Q94HA5	Putative cytochrome P450. {Oryza sativa}{Viridiplantae}{Eukaryota}	6.7e-99						putative cytochrome P450 {Oryza sativa (japonica cultivar-group);}
MZ00019864	8.65094	4.76309		N			F		0.0794311	0.227815	0.912448	0.0191081	1.92595e-05	-0.482713		LOC_Os01g02870	11971.m06926 protein nodulin MtN21 family protein, putative, expressed	7e-24	At1g75500	F1B16.19; nodulin MtN21 family protein	4.1e-22	Q6J163	5NG4_PINTA Auxin-induced protein 5NG4 - Pinus taeda (Loblolly pine)	5.5e-21	Q9FTZ6	Putative nodulin-like protein 5NG4. {Oryza sativa}{Viridiplantae}{Eukaryota}	2.8e-22						putative nodulin-like protein 5NG4 {Oryza sativa (japonica cultivar-group);} ^|^GB|BAB55472.1|14090211|AP002541 putative nodulin-like protein 5NG4 {Oryza sativa (japonica cultivar-group);}
MZ00019894	11.1116	2.78077	P			F			0.0281602	0.277438	2.19211e-05	0.484121	0.733346	0.0524082		LOC_Os05g10210	11975.m05493 protein plant acid phosphatase family protein, expressed	4.1e-67	At4g29270	F17A13.90; acid phosphatase class B family protein	1.1e-44	P15490	VSPA_SOYBN Stem 28 kDa glycoprotein precursor (Vegetative storage protein A) - Glycine max (Soybean)	7.7e-44	Q9M4D6	Putative acid phosphatase. {Hordeum vulgare}{Viridiplantae}{Eukaryota}	4.9e-80						putative acid phosphatase {Hordeum vulgare subsp. vulgare;} ^|^GB|CAB71336.2|41529149|HVU250282 putative acid phosphatase {Hordeum vulgare subsp. vulgare;}
MZ00019900	9.15714	1.27266		P			F		0.173722	-0.182709	0.788916	-0.0427757	5.51202e-05	0.459533		LOC_Os04g55150	11974.m10407 protein UBA/TS-N domain containing protein, expressed	7e-24							Q7XTE5	OSJNBa0033G05.14 protein. {Oryza sativa}{Viridiplantae}{Eukaryota}	2.8e-22						OSJNBa0033G05.14 {Oryza sativa (japonica cultivar-group);}
MZ00019908	9.3867	2.36072	P			F			0.135322	0.198362	7.39924e-06	0.505952	0.240437	0.155032		LOC_Os01g52230	11971.m11397 protein Phosphatase, putative, expressed	6.5e-37	At1g73010	F3N23.21; expressed protein	1.3e-18	Q8R2H9	PHOP1_MOUSE Phosphoethanolamine/phosphocholine phosphatase (EC 3.1.3.75) - Mus musculus (Mouse)	1.2e-06	Q8W0E7	Phosphatase-like. {Oryza sativa}{Viridiplantae}{Eukaryota}	3.3e-35						contains ESTs AU056964(S21022),AU056963(S21022) similar to Lycopersicon esculentum putative acid phosphatase unknown protein {Oryza sativa (japonica cultivar-group);}
MZ00019989	7.95871	2.19364		P			S		0.433419	-0.113127	0.885404	0.0246017	0.00010735	0.443239																			NA
MZ00019999	7.89647	2.04806		P			F		0.963928	-0.00806728	0.5522	0.0876204	4.84316e-05	0.462241		LOC_Os11g24050	11981.m06331 protein expressed protein	6.5e-11							Q53MW6	Transposon protein, putative, CACTA, En/Spm sub-class. {Oryza sativa}{Viridiplantae}{Eukaryota}	1.3e-08						NA
MZ00020013	8.50966	2.04844		P			F		0.00297998	-0.36189	0.103663	-0.210373	6.61399e-05	0.455465		LOC_Os08g43490	11978.m08323 protein DnaJ domain containing protein, expressed	8.5e-35	At2g17880	T13L16.10; DNAJ heat shock protein, putative	3.3e-20	Q9FYB5	DNJ11_ARATH Chaperone protein dnaJ 11, chloroplast precursor (AtJ11) (AtDjC11) - Arabidopsis thaliana (Mouse-ear cress)	8.1e-17	Q6YT03	DnaJ protein homolog-like. {Oryza sativa}{Viridiplantae}{Eukaryota}	9.2e-31			CELL RESCUE, DEFENSE AND VIRULENCE;disease, virulence and defense;defense related proteins;			dnaJ protein homolog-like {Oryza sativa (japonica cultivar-group);} ^|^GB|BAD09951.1|42408733|AP004704 dnaJ protein homolog-like {Oryza sativa (japonica cultivar-group);}
MZ00020177	8.90763	1.47302	P			F			0.000868861	0.399705	7.15704e-05	0.457184	0.000547089	-0.402021		LOC_Os05g19970	11975.m06397 protein expressed protein	9.5e-107	At3g62240	T17J13.200; zinc finger (C2H2 type) family protein	2.5e-37	Q6PFK1	ZN598_BRARE Zinc finger protein 598 - Brachydanio rerio (Zebrafish) (Danio rerio)	7.5e-07	Q75IH8	Putative zinc-finger protein. {Oryza sativa}{Viridiplantae}{Eukaryota}	4.8e-105						putative zinc-finger protein {Oryza sativa (japonica cultivar-group);}
MZ00020198	13.3453	2.14013	N			S			0.273899	-0.150608	0.000767902	-0.397257	0.315535	0.134871		LOC_Os12g08730	11982.m04859 protein Thioredoxin M-type, chloroplast precursor, putative, expressed	5.2e-51	At3g15360	MJK13.20; thioredoxin M-type 4, chloroplast (TRX-M4)	2.3e-35	Q41864	TRXM_MAIZE Thioredoxin M-type, chloroplast precursor (TRX-M) - Zea mays (Maize)	3.1e-71	Q41864	Thioredoxin M-type, chloroplast precursor (TRX-M). {Zea mays}{Viridiplantae}{Eukaryota}	2.4e-70						Thioredoxin M-type, chloroplast precursor (TRX-M). {Zea mays;} ^|^PIR|T03957|T03957 thioredoxin M - maize {Zea mays;} ^|^GB|AAA92464.1|725276|MZETHIOM thioredoxin M {Zea mays;}
MZ00020205	10.2686	1.92135	N			S			0.308881	-0.141781	0.00151078	-0.377723	0.0742181	-0.22461		LOC_Os07g47500	11977.m29321 protein Histone-arginine methyltransferase CARM1, putative, expressed	2.9e-41	At3g06930	F17A9.8; protein arginine N-methyltransferase family protein	1.6e-24				Q7XI75	Hypothetical protein P0470D12.124. {Oryza sativa}{Viridiplantae}{Eukaryota}	1.1e-31						putative protein arginine N-methyltransferase 4 {Oryza sativa (japonica cultivar-group);}
MZ00020211	9.5888	1.76209	N			S			0.000111643	-0.45567	0.000140861	-0.440087	0.00176251	0.367875		LOC_Os03g02020	11973.m05745 protein expressed protein	1e-109	At2g32500	T26B15.6; expressed protein	1.9e-63				Q8GUY7	Hypothetical protein T26B15.6 (Fragment). {Arabidopsis thaliana}{Viridiplantae}{Eukaryota}	8.3e-62						hypothetical protein {Arabidopsis thaliana;}
MZ00020231	8.92477	1.29291		P			F		0.709857	0.0585916	0.556942	0.0867664	2.01593e-05	0.481579		LOC_Os08g38460	11978.m07830 protein Zinc finger, C3HC4 type family protein, expressed	1.8e-48	At2g04240	T23O15.13; zinc finger (C3HC4-type RING finger) family protein	9.4e-21	Q9ZU51	RHA2B_ARATH RING-H2 zinc finger protein RHA2b - Arabidopsis thaliana (Mouse-ear cress)	5.8e-11	Q6Z8T9	Zinc finger protein family-like. {Oryza sativa}{Viridiplantae}{Eukaryota}	7.2e-47						zinc finger protein family-like {Oryza sativa (japonica cultivar-group);}
MZ00020246	9.1419	2.38405	N			S			0.00252228	-0.367329	0.0770577	-0.226337	0.135254	0.191992		LOC_Os03g38590	11973.m08953 protein Secretory carrier-associated membrane protein, putative, expressed	2.1e-31	At1g61250	F11P17.4; secretory carrier membrane protein (SCAMP) family protein (SC3)	3.5e-25				Q75IC7	Putative secretory carrier membrane protein. {Oryza sativa}{Viridiplantae}{Eukaryota}	1.1e-29						putative secretory carrier membrane protein {Oryza sativa (japonica cultivar-group);}
MZ00020291	8.11532	1.91279	N	P		F	F		7.73379e-06	-0.514352	4.74294e-05	-0.466747	3.42681e-06	0.517681		LOC_Os01g70330	11971.m13081 protein Prefoldin subunit family protein, expressed	1.1e-12							Q5JK42	Hypothetical protein OSJNBa0052O12.8. {Oryza sativa}{Viridiplantae}{Eukaryota}	5.7e-11						NA
MZ00020311	9.34225	1.50354	N			F			2.46483e-07	-0.582349	9.50879e-05	-0.45035	0.00617828	0.327263		LOC_Os07g02800	11977.m04752 protein myb-like DNA-binding domain, SHAQKYF class family protein, expressed	5.8e-107	At4g37180	AP22.100; myb family transcription factor	5.1e-39	Q9ZWJ9	ARR2_ARATH Two-component response regulator ARR2 (Receiver-like protein 5) - Arabidopsis thaliana (Mouse-ear cress)	4e-10	Q7XIF1	Putative cytoskeletal protein-like protein. {Oryza sativa}{Viridiplantae}{Eukaryota}	3e-105	G2-like		cytoskeleton;BIOGENESIS OF CELLULAR COMPONENTS;	Cytokinin signaling pathway;		putative cytoskeletal protein-like protein {Oryza sativa (japonica cultivar-group);}
MZ00020398	9.21937	1.22141	P			F			0.014163	0.305426	8.59661e-05	0.452613	0.193892	0.169572		LOC_Os02g35880	11972.m08676 protein expressed protein	3.7e-66	At1g36980	T32E20.29; expressed protein	4.7e-53	Q9CXL1	TM50A_MOUSE Transmembrane protein 50A (Small membrane protein 1) - Mus musculus (Mouse)	3e-09	Q6YTI5	Hypothetical protein P0020D05.16. {Oryza sativa}{Viridiplantae}{Eukaryota}	1.9e-64						unknown protein {Oryza sativa (japonica cultivar-group);}
MZ00020407	8.33084	1.37326	P			F			0.00326221	0.358736	9.84643e-05	0.449313	0.988002	0.00279787		LOC_Os08g41890	11978.m26762 protein microtubule associated protein family protein, putative, expressed	1e-09	At5g55230	MCO15.18; microtubule associated protein (MAP65/ASE1) family	5.5e-09				Q6ZJ66	Putative microtubule-associated protein. {Oryza sativa}{Viridiplantae}{Eukaryota}	9.3e-08						NA
MZ00020420	8.46168	5.81707		P			S		0.642305	-0.0710699	0.830349	0.0351854	0.00114535	0.381113		LOC_Os12g01620	11982.m04166 protein expressed protein	4.1e-26							Q7XHQ0	Hypothetical protein P0565A07.132 (Hypothetical protein P0523A04.104). {Oryza sativa}{Viridiplantae}{Eukaryota}	2e-19						hypothetical protein {Oryza sativa (japonica cultivar-group);} ^|^GB|BAD30619.1|50510006|AP004340 hypothetical protein {Oryza sativa (japonica cultivar-group);}
MZ00020428	8.11525	1.51657		P			F		0.549844	-0.0886893	0.65975	0.0670333	1.50814e-05	0.488067																			NA
MZ00020431	8.0987	1.50916	P			F			0.00269145	0.365369	2.25742e-05	0.483459	0.391963	0.117412					At5g05560	MOP10.10; E3 ubiquitin ligase APC1, putative; K03348 anaphase-promoting complex component APC1	1.3e-27	Q9H1A4	ANC1_HUMAN Anaphase-promoting complex subunit 1 (APC1) (Cyclosome subunit 1) (Protein Tsg24) (Mitotic checkpoint regulator) - Homo sapiens (Human)	5e-06	Q5W783	Hypothetical protein OJ1537_B05.6. {Oryza sativa}{Viridiplantae}{Eukaryota}	1.3e-102						meiotic check point regulator-like protein {Arabidopsis thaliana;}
MZ00020432	7.89978	1.51234	P			F			0.00280701	0.364104	3.43607e-05	0.47411	0.712745	-0.0559496																			NA
MZ00020461	8.97215	2.91725	N			S			0.00803668	-0.326802	0.00445622	-0.342563	0.528325	0.0895654		LOC_Os03g38950	11973.m08989 protein expressed protein	5.1e-110	At3g15840	MSJ11.24; expressed protein	1e-76	Q5ZMJ9	SRRM1_CHICK Serine/arginine repetitive matrix protein 1 - Gallus gallus (Chicken)	4.1e-06	Q6F2V2	Expressed protein. {Oryza sativa}{Viridiplantae}{Eukaryota}	2.6e-108						expressed protein {Oryza sativa (japonica cultivar-group);}
MZ00020497	8.05415	1.34789		P			F		0.121631	-0.204364	0.599579	-0.078262	2.01226e-07	0.56623		LOC_Os01g05790	11971.m07210 protein SLT1 protein, putative, expressed	2.8e-91	At2g37570	F13M22.7; expressed protein	1.1e-60				Q5ZEI0	Hypothetical protein P0009G03.17 (Sodium-lithium tolerant 2). {Oryza sativa}{Viridiplantae}{Eukaryota}	1.4e-89						hypothetical protein {Oryza sativa (japonica cultivar-group);}
MZ00020503	9.32297	2.96438	N	P		S	S		0.00542863	-0.341157	0.162034	-0.184378	0.00676132	0.324198		LOC_Os04g01250	11974.m05445 protein Amidase family protein, expressed	3.8e-55	At5g64440	T12B11.3; expressed protein	2.4e-38	Q4FLQ7	GATA_PELUB Glutamyl-tRNA(Gln) amidotransferase subunit A (EC 6.3.5.-) (Glu-ADT subunit A) - Pelagibacter ubique	4.3e-14	Q7XTB3	OSJNBa0068L06.10 protein. {Oryza sativa}{Viridiplantae}{Eukaryota}	1.9e-53						OSJNBa0068L06.10 {Oryza sativa (japonica cultivar-group);}
MZ00020674	9.21254	2.96987	P			F			0.00214089	0.372621	4.96856e-05	0.465605	0.166113	-0.179336		LOC_Os09g26960	11979.m05848 protein Cytochrome P450 family protein, expressed	2.4e-09							Q69P73	Putative elicitor-inducible cytochrome P450. {Oryza sativa}{Viridiplantae}{Eukaryota}	9.6e-08						NA
MZ00020735	9.38798	1.34061	N			F			1.31071e-06	-0.552301	0.000123606	-0.443392	0.0653301	0.230987		LOC_Os03g03949	11973.m05926 protein expressed protein	7.5e-75	At4g35760	F8D20.270; expressed protein	1.3e-48				Q8L540	Hypothetical protein At4g35760. {Arabidopsis thaliana}{Viridiplantae}{Eukaryota}	9.2e-47						putative protein {Arabidopsis thaliana;} ^|^GB|AAM20579.1|20466524|AY099728 putative protein {Arabidopsis thaliana;}
MZ00020780	8.3048	2.3195	N	P		F	S		8.73123e-05	-0.461378	0.00234997	-0.363779	0.000319197	0.417022																			NA
MZ00020784	7.8529	2.00012		N			F		0.123963	0.203308	0.855849	-0.0303697	2.41752e-05	-0.47787											Q6J9W0	Putative RNA-binding protein. {Zea mays}{Viridiplantae}{Eukaryota}	4.2e-24						NA
MZ00020945	9.29174	1.32893		P			F		0.0293588	-0.275607	0.802787	-0.0402159	6.38565e-05	0.456349		LOC_Os03g16600	11973.m07093 protein expressed protein	2.9e-11	At2g39705	F17A14.8; expressed protein	1.6e-11				Q8S8S3	Expressed protein (Hypothetical protein At2g39705/F17A14.8) (Hypothetical protein At2g39705) (DVL11). {Arabidopsis thaliana}{Viridiplantae}{Eukaryota}	1.1e-09						NA
MZ00021008	8.54112	1.29957		P			F		0.0068467	-0.332773	0.359647	-0.127912	3.89417e-09	0.62501		LOC_Os01g65480	11971.m12659 protein DnaJ domain containing protein, expressed	4.8e-57	At1g11040	T19D16.7; DNAJ chaperone C-terminal domain-containing protein	1.2e-29	P59910	DNJBD_HUMAN DnaJ homolog subfamily B member 13 (Testis spermatocyte apoptosis-related gene 6 protein) (Testis and spermatogenesis cell-related protein 6) (Testis spermatogenesis apoptosis-related gene 6 protein) (Testis spermatogenesis apoptosis-related gene 3 protein) - Homo sapiens (Human)	9.5e-23	Q8RYX7	Putative heat shock protein. {Oryza sativa}{Viridiplantae}{Eukaryota}	4.4e-56						putative heat shock protein {Oryza sativa (japonica cultivar-group);} ^|^GB|BAB92450.1|20804765|AP003297 putative heat shock protein {Oryza sativa (japonica cultivar-group);}
MZ00021039	8.60476	1.29574	P			F			1.29576e-06	0.552819	4.31454e-07	0.556227	0.0451889	-0.248292		LOC_Os05g42270	11975.m08400 protein Acyltransferase family protein, expressed	9.5e-107	At1g75020	F9E10.13; phospholipid/glycerol acyltransferase family protein	5.6e-73	Q8L4Y2	LPAT4_ARATH Probable 1-acyl-sn-glycerol-3-phosphate acyltransferase 4 (EC 2.3.1.51) (Lysophosphatidyl acyltransferase 4) - Arabidopsis thaliana (Mouse-ear cress)	5e-72	Q60EI7	Putative 1-acylglycerol-3-phosphate acyltransferase. {Oryza sativa}{Viridiplantae}{Eukaryota}	4.8e-105						putative 1-acylglycerol-3-phosphate acyltransferase {Oryza sativa (japonica cultivar-group);}
MZ00021078	7.65521	1.42892		P			F		0.0699044	-0.234519	0.761158	-0.0485141	7.35647e-05	0.45299		LOC_Os01g69850	11971.m13035 protein SRF-type transcription factor family protein, expressed	1.6e-47	At4g11880	T26M18.90; MADS-box protein (AGL14)	5.5e-27	Q38838	AGL14_ARATH Agamous-like MADS-box protein AGL14 - Arabidopsis thaliana (Mouse-ear cress)	4.9e-26	Q70JQ5	Putative MADS box-like protein (Fragment). {Triticum aestivum}{Viridiplantae}{Eukaryota}	7.2e-47	MADS		RNA synthesis;mRNA synthesis;TRANSCRIPTION;transcriptional control;			putative MADS box-like protein {Triticum aestivum;}
MZ00021090	8.36758	1.44925	P			F			0.0017666	0.378311	4.37636e-05	0.468778	0.10756	-0.204733		LOC_Os02g53430	11972.m10372 protein DNA-3-methyladenine glycosylase, putative, expressed	1.9e-110	At3g12040	T21B14.14; DNA-3-methyladenine glycosylase (MAG) [EC:3.2.2.21]; K01247 DNA-3-methyladenine glycosylase II	6.4e-88	Q39147	3MG_ARATH DNA-3-methyladenine glycosylase (EC 3.2.2.21) (3-methyladenine DNA glycosidase) - Arabidopsis thaliana (Mouse-ear cress)	5.7e-87	Q6Z7L0	Putative DNA-3-methyladenine glycosylase. {Oryza sativa}{Viridiplantae}{Eukaryota}	5.2e-108						DNA-3-methyladenine glycosylase (EC 3.2.2.21) (3-methyladenine DNAglycosidase). {Arabidopsis thaliana;} ^|^GB|CAA53763.1|429157|ATMAG 3-methyladenine glycosylase {Arabidopsis thaliana;} ^|^GB|BAB03116.1|10998145|AP002040 DNA-3-methyladenine glycosylase (3-methyladenine DNA glycosidase) {Arabidopsis thaliana;} ^|^GB|AAG51039.1|12322001|AC069473 DNA-3-methlyadenine glycosylase (MAG); 45351-46783 {A…
MZ00021195	9.03277	2.59988	N			F			6.20432e-05	-0.469227	0.0118507	-0.308155	0.094992	0.211633		LOC_Os01g70710	11971.m13117 protein heavy metal-associated domain containing protein, expressed	6.9e-33							Q5JMG8	Copper chaperone (CCH)-related protein-like. {Oryza sativa}{Viridiplantae}{Eukaryota}	3.5e-31						hypothetical protein {Oryza sativa (japonica cultivar-group);} ^|^GB|BAB93244.1|21104653|AP003246 hypothetical protein {Oryza sativa (japonica cultivar-group);}
MZ00021226	10.5014	2.19323	N			F			0.0490609	-0.252287	6.01096e-07	-0.550766	0.210487	0.164155		LOC_Os03g06090	11973.m06131 protein high-affinity nickel-transport family protein, putative, expressed	3e-55	At4g35080	M4E13.135; high-affinity nickel-transport family protein	1.4e-42				Q8LMQ1	Hypothetical protein OSJNBa0011L14.10. {Oryza sativa}{Viridiplantae}{Eukaryota}	1.5e-53						Hypothetical protein {Oryza sativa (japonica cultivar-group);}
MZ00021260	8.65706	2.01459	P			S			0.402449	0.119659	0.00117127	0.385389	0.110404	0.20338		LOC_Os07g48130	11977.m09027 protein Potassium transporter 2, putative, expressed	1.9e-55	At2g40540	T2P4.11; potassium transporter, putative (KT2); K03549 KUP system potassium uptake protein	7.9e-29	Q7XIV8	HAK9_ORYSA Probable potassium transporter 9 (OsHAK9) - Oryza sativa (Rice)	1.2e-54	Q8VXB4	Putative potasium transporter. {Oryza sativa}{Viridiplantae}{Eukaryota}	9.3e-54			CELLULAR TRANSPORT, TRANSPORT FACILITATION AND TRANSPORT ROUTES;ion transport;transported compounds (substrates);			putative potassium transporter {Oryza sativa (japonica cultivar-group);} ^|^GB|CAD20999.1|18250702|OSA427978 putative potasium transporter {Oryza sativa (japonica cultivar-group);}
MZ00021304	8.94881	1.83787		N			F		0.00531004	0.341924	0.301639	0.141844	2.83776e-06	-0.521671		LOC_Os09g31280	11979.m06242 protein OTU-like cysteine protease family protein, putative, expressed	8e-52	At3g57810	T10K17.20; OTU-like cysteine protease family protein	1.3e-21				Q6Z3T8	Auxin-regulated protein-like. {Oryza sativa}{Viridiplantae}{Eukaryota}	1.2e-48						auxin-regulated protein-like {Oryza sativa (japonica cultivar-group);} ^|^GB|BAD08839.1|42407690|AP003883 auxin-regulated protein-like {Oryza sativa (japonica cultivar-group);}
MZ00021309	9.1004	1.40876		P			F		0.24064	0.160419	0.000185338	0.433719	2.67846e-05	0.475324																			NA
MZ00021319	8.30131	1.54559	P			F			0.0687378	0.235339	6.00437e-07	0.550931	0.125646	0.196143		LOC_Os10g31830	11980.m06034 protein Ras-related protein Rab-18, putative, expressed	1.8e-48	At5g03530	F12E4.310; Ras family GTP-binding protein; K07976 Rab family, other	1.4e-37	Q05976	RB18A_LYMST Ras-related protein Rab-18A - Lymnaea stagnalis (Great pond snail)	8.1e-17	Q7XDQ3	Putative GTP-binding protein. {Oryza sativa}{Viridiplantae}{Eukaryota}	9.2e-47			intracellular signalling;unspecified signal transduction;enzyme mediated signal transduction;G-protein mediated signal transduction;CELLULAR COMMUNICATION/SIGNAL TRANSDUCTION MECHANISM;			putative GTP-binding protein {Oryza sativa (japonica cultivar-group);}
MZ00021327	9.46763	1.52837		N			F		0.805084	-0.0404524	0.0321311	-0.267939	8.62142e-05	-0.448996		LOC_Os04g50020	11974.m09934 protein heavy metal-associated domain containing protein, expressed	2.8e-38							Q7XLZ4	OSJNBa0086O06.15 protein. {Oryza sativa}{Viridiplantae}{Eukaryota}	1.4e-36						OSJNBa0086O06.15 {Oryza sativa (japonica cultivar-group);}
MZ00021340	8.06166	1.42092	P			F			1.31672e-05	0.501538	0.11681	0.203513	0.000186609	-0.429579		LOC_Os02g44108	11972.m09448 protein Beta-expansin 4 precursor, putative, expressed	1.2e-129	At2g45110	T14P1.8; beta-expansin, putative (EXPB4)	6.6e-70	Q6H676	EXB11_ORYSA Expansin-B11 precursor (OsEXPB11) (Beta-expansin-11) (OsaEXPb1.20) - Oryza sativa (Rice)	6.3e-129	Q6H676	Putative beta-expansin. {Oryza sativa}{Viridiplantae}{Eukaryota}	4.9e-128						putative beta-expansin {Oryza sativa (japonica cultivar-group);} ^|^GB|BAD25736.1|49388623|AP005072 putative beta-expansin {Oryza sativa (japonica cultivar-group);}
MZ00021370	8.08294	1.79542	P			S			0.00108551	0.393447	0.0939775	0.215805	0.0764953	-0.223063		LOC_Os04g22360	11974.m07385 protein expressed protein	3.2e-83	At3g45890	F16L2.100; expressed protein	9.2e-57				Q7XRQ7	OSJNBb0096E05.17 protein. {Oryza sativa}{Viridiplantae}{Eukaryota}	1.6e-81						OSJNBb0096E05.17 {Oryza sativa (japonica cultivar-group);}
MZ00021388	9.93758	1.37966	N			S			0.0986066	-0.216371	0.00374852	-0.34872	0.322431	0.13323		LOC_Os07g32590	11977.m07522 protein methionine aminopeptidase, type I family protein, expressed	6e-34	At1g13270	T6J4.3; metallopeptidase M24 family protein [EC:3.4.11.18]; K01265 methionyl aminopeptidase	8.9e-27	Q9FV52	AMP1B_ARATH Methionine aminopeptidase 1B, chloroplast precursor (EC 3.4.11.18) (MetAP 1B) (MAP 1B) (Peptidase M 1B) - Arabidopsis thaliana (Mouse-ear cress)	8e-26	Q6Z4B5	Putative methionine aminopeptidase I (MAP1). {Oryza sativa}{Viridiplantae}{Eukaryota}	3e-32			PROTEIN FATE (folding, modification, destination);protein modification;			putative methionine aminopeptidase I (MAP1) {Oryza sativa (japonica cultivar-group);}
MZ00021440	8.34865	1.22773	N			F			0.076378	-0.229749	1.28735e-05	-0.494805	0.157676	-0.182741		LOC_Os02g09340	11972.m06231 protein expressed protein	1.4e-112	At4g32190	F10M6.170; centromeric protein-related	3.8e-44	Q8TFG9	YL61_SCHPO Hypothetical serine/threonine-rich protein PB15E9.01c precursor - Schizosaccharomyces pombe (Fission yeast)	2.1e-10	Q6ZIG6	Putative ZipA. {Oryza sativa}{Viridiplantae}{Eukaryota}	5.6e-111						putative ZipA {Oryza sativa (japonica cultivar-group);} ^|^GB|BAD15414.1|46390038|AP003990 putative ZipA {Oryza sativa (japonica cultivar-group);}
MZ00021442	8.87525	1.52359	P			F			0.00523703	0.342572	7.84354e-05	0.455179	0.650593	0.0671526		LOC_Os02g52480	11972.m10279 protein Cyclin-dependent kinase inhibitor family protein, expressed	2e-08	At1g49620	F14J22.14; kip-related protein 7 (KRP7) / cyclin-dependent kinase inhibitor 7 (ICK7)	6.5e-08				Q67J15	Hypothetical protein OSJNBa0054F02.18-1 (Hypothetical protein B1045B05.40-1). {Oryza sativa}{Viridiplantae}{Eukaryota}	2.5e-12					Arath;KRP7	unknown protein {Oryza sativa (japonica cultivar-group);} ^|^GB|BAD38390.1|51536219|AP005891 unknown protein {Oryza sativa (japonica cultivar-group);}
MZ00021461	7.77456	2.12796		N			S		0.00417329	0.350341	0.511397	0.0958512	0.00109823	-0.382272																			NA
MZ00021482	10.4441	2.21704		N			F		0.0103799	0.317214	0.166163	0.182717	5.63472e-05	-0.458796		LOC_Os10g17260	11980.m04813 protein Flavonoid 3'-monooxygenase, putative, expressed	3.6e-224	At5g07990	F13G24.190; cytochrome P450 75A5 / flavonoid 3'-monooxygenase / flavonoid 3'-hydroxylase (F3'H) (F3'5'H) (TT7) [EC:1.14.13.21]; K05280 flavonoid 3'-monooxygenase	2.4e-162	Q9SBQ9	F3PH_PETHY Flavonoid 3'-monooxygenase (EC 1.14.13.21) (Flavonoid 3'-hydroxylase) (Cytochrome P450 75B2) - Petunia hybrida (Petunia)	3.4e-163	Q7G602	Putative flavonoid 3'-hydroxylase. {Oryza sativa}{Viridiplantae}{Eukaryota}	1.4e-222			secondary metabolism;METABOLISM;			putative flavonoid 3'-hydroxylase {Oryza sativa (japonica cultivar-group);} ^|^GB|AAN04937.1|22725927|AC131968 Putative chalcone flavonoid 3' - hydroxylase {Oryza sativa (japonica cultivar-group);} -TRUNCATED-
MZ00021497	8.68614	1.3188	P			F			3.58137e-06	0.531162	3.91216e-07	0.558491	0.000530017	-0.403087		LOC_Os03g09900	11973.m06444 protein membrane protein, putative, expressed	5.3e-10	At3g25290	MJL12.25; auxin-responsive family protein	4.7e-08				Q8H7W7	Putative membrane protein. {Oryza sativa}{Viridiplantae}{Eukaryota}	2.1e-08						NA
MZ00021524	9.06016	1.49402	P			F			9.89916e-05	0.458524	2.61752e-07	0.565143	0.00593321	-0.328851		LOC_Os12g32760	11982.m07076 protein Sugar transporter family protein, expressed	1.5e-44	At2g18480	T30D6.6; mannitol transporter, putative	5.9e-27	Q9ZNS0	PLT3_ARATH Probable polyol transporter 3 - Arabidopsis thaliana (Mouse-ear cress)	5.3e-26	Q68BJ9	Sorbitol transporter. {Malus domestica}{Viridiplantae}{Eukaryota}	1.1e-26			transported compounds (substrates);CELLULAR TRANSPORT, TRANSPORT FACILITATION AND TRANSPORT ROUTES;C-compound and carbohydrate transport;			sorbitol transporter {Malus x domestica;}
MZ00021579	9.75309	1.39459		P			F		0.44032	-0.11179	0.981797	0.00391198	6.662e-05	0.455259		LOC_Os04g55060	11974.m10398 protein 3-oxoacyl-synthase III B, chloroplast precursor, putative, expressed	4.7e-57	At1g62640	T3P18.20; 3-oxoacyl-[acyl-carrier-protein] synthase III, chloroplast / beta-ketoacyl-ACP synthase III / 3-ketoacyl-acyl carrier protein synthase III (KAS III) [EC:2.3.1.41]; K00648 3-oxoacyl-[acyl-carrier-protein] synthase III	6.1e-51	Q07510	FABH_SPIOL 3-oxoacyl-[acyl-carrier-protein] synthase III, chloroplast precursor (EC 2.3.1.41) (Beta-ketoacyl-ACP synthase III) (KAS III) - Spinacia oleracea (Spinach)	6.1e-51	Q7X8V9	OSJNBa0033G05.5 protein (OSJNBa0063C18.19 protein). {Oryza sativa}{Viridiplantae}{Eukaryota}	1.9e-55						OSJNBa0063C18.19 {Oryza sativa (japonica cultivar-group);} ^|^GB|CAE01542.2|38344881|OSJN00009 OSJNBa0033G05.5 {Oryza sativa (japonica cultivar-group);}
MZ00021630	9.76456	5.49355	P			F			8.23358e-05	0.462594	1.7917e-10	0.664398	0.496536	0.0957564		LOC_Os04g42380	11974.m09209 protein 40S ribosomal protein S11, putative, expressed	9e-79	At3g48930	T2J13.230; 40S ribosomal protein S11 (RPS11A); K02949 small subunit ribosomal protein S11e	2.4e-72	P25460	RS11_MAIZE 40S ribosomal protein S11 - Zea mays (Maize)	7.9e-74	Q7XIK5	Putative 40S ribosomal protein S11. {Oryza sativa}{Viridiplantae}{Eukaryota}	4.8e-73			ribosome biogenesis;PROTEIN SYNTHESIS;			putative 40S ribosomal protein S11 {Oryza sativa (japonica cultivar-group);} ^|^GB|BAD30107.1|50508298|AP003705 putative 40S ribosomal protein S11 {Oryza sativa (japonica cultivar-group);}
MZ00021665	8.66922	1.46469		P			F		0.0220146	-0.287393	0.0275126	-0.274724	6.52334e-06	0.504849		LOC_Os01g10320	11971.m07654 protein class III HD-Zip protein 6, putative, expressed	1.4e-51	At1g52150	F5F19.21; homeobox-leucine zipper family protein / lipid-binding START domain-containing protein	1.1e-45				Q5QMZ9	Putative homeobox leucine-zipper protein. {Oryza sativa}{Viridiplantae}{Eukaryota}	1.4e-48			transcriptional control;plant development;mRNA synthesis;TRANSCRIPTION;RNA synthesis;DEVELOPMENT (Systemic);			putative HD-zip transcription factor {Oryza sativa (japonica cultivar-group);}
MZ00021851	7.78034	1.66118		P			F		0.924893	-0.0168602	0.292528	0.144283	1.39681e-05	0.489614		LOC_Os04g49270	11974.m09862 protein hypothetical protein	8.6e-11	At1g65780	F1E22.14; tRNA-splicing endonuclease positive effector-related	3.2e-06				Q7XUE1	OSJNBa0088A01.4 protein. {Oryza sativa}{Viridiplantae}{Eukaryota}	3.4e-09						NA
MZ00021956	7.99583	1.68348	P			F			0.000299998	0.429602	9.66301e-05	0.449878	0.00101458	-0.384597		LOC_Os05g19970	11975.m06397 protein expressed protein	1.3e-16							Q75IH8	Putative zinc-finger protein. {Oryza sativa}{Viridiplantae}{Eukaryota}	4.8e-15						putative zinc-finger protein {Oryza sativa (japonica cultivar-group);}
MZ00021974	8.26247	1.44052	P			F			0.143859	0.19478	2.92325e-05	0.477878	0.26461	-0.148298																			NA
MZ00022001	8.14839	1.85366	P			S			0.226681	0.164488	0.00660112	0.329057	0.282171	0.143465																			NA
MZ00022007	7.82663	1.45767	N	P		S	F		0.000389067	-0.422262	0.0670176	-0.233705	7.70344e-05	0.451878		LOC_Os04g57550	11974.m10640 protein amine oxidase, flavin-containing family protein, expressed	2.1e-29	At2g43020	MFL8.12; amine oxidase family protein	3.5e-35				Q8S9L4	At2g43020/MFL8.12. {Arabidopsis thaliana}{Viridiplantae}{Eukaryota}	2.5e-33			METABOLISM;secondary metabolism;			At2g43020/MFL8.12 {Arabidopsis thaliana;}
MZ00022016	7.45477	1.55942		N			F		0.0262598	0.280173	0.253718	0.154735	7.40863e-05	-0.452679		LOC_Os05g51300	11975.m09195 protein AC transposase, putative	2.4e-23	At5g39070	MXF12.9; hypothetical protein	9.9e-10	P08770	TRA1_MAIZE Putative AC transposase (ORFA) - Zea mays (Maize)	5e-23	P08770	Putative AC transposase (ORFA). {Zea mays}{Viridiplantae}{Eukaryota}	3.9e-22						Putative AC transposase (ORFA). {Zea mays;}
MZ00022090	8.07432	1.46758	N			F			2.9232e-06	-0.536031	0.00036948	-0.416608	0.000598089	0.399319																			NA
MZ00022163	9.07401	2.57307	P			F			0.0577884	0.244166	9.6873e-05	0.449727	0.454216	0.104369		LOC_Os04g09260	11974.m06185 protein Transferase family protein, expressed	4.4e-25							Q5H9W1	B1168G10.9 protein. {Oryza sativa}{Viridiplantae}{Eukaryota}	1.7e-23						putative 10-deacetylbaccatin III-10-O-acetyl transferase {Oryza sativa (japonica cultivar-group);} ^|^GB|AAM08506.1|19920074|AC068654 Putative 10-deacetylbaccatin III-10-O-acetyl transferase {Oryza sativa (japonica cultivar-group);}
MZ00022211	8.00622	2.77832	P			F			5.89342e-06	0.519509	0.00478938	0.34004	0.000612618	-0.398534																			NA
MZ00022225	9.90437	3.08727	P			F			0.00431388	0.3491	2.11059e-07	0.568993	0.614464	-0.0734483		LOC_Os09g21710	11979.m05378 protein AN1-like Zinc finger family protein, expressed	5.4e-72	At3g28210	T19D11.2; zinc finger (AN1-like) family protein	1.3e-41	Q6H595	SAP17_ORYSA Zinc finger AN1 domain-containing stress-associated protein 17 (OsSAP17) - Oryza sativa (Rice)	3.5e-71	Q6H595	Zinc finger (AN1-like)-like protein. {Oryza sativa}{Viridiplantae}{Eukaryota}	2.7e-70						zinc finger (AN1-like)-like protein {Oryza sativa (japonica cultivar-group);}
MZ00022313	9.97408	1.86621	P			F			9.98456e-05	0.458307	9.66582e-05	0.449808	0.669693	0.0636863		LOC_Os03g25370	11973.m07882 protein Peroxidase family protein, expressed	2.2e-107	At5g05340	K18I23.14; peroxidase, putative [EC:1.11.1.7]; K00430 peroxidase	4e-46	Q9FLC0	PER52_ARATH Peroxidase 52 precursor (EC 1.11.1.7) (Atperox P52) (ATP49) - Arabidopsis thaliana (Mouse-ear cress)	3.6e-45	Q5U1P5	Class III peroxidase 48 precursor (EC 1.11.1.7). {Oryza sativa}{Viridiplantae}{Eukaryota}	1.1e-105						putative peroxidase {Oryza sativa (japonica cultivar-group);}
MZ00022397	9.06105	1.54528		P			F		0.00191445	-0.376121	0.246562	-0.156718	2.73224e-09	0.629937		LOC_Os01g50440	11971.m11226 protein AWPM-19-like membrane family protein, putative, expressed	2.8e-27	At1g29520	F15D2.10; AWPM-19-like membrane family protein	6.2e-19				Q943A6	Plasma membrane associated protein-like. {Oryza sativa}{Viridiplantae}{Eukaryota}	1.1e-25						putative plasma membrane associated protein {Oryza sativa (japonica cultivar-group);}
MZ00022400	7.68873	2.2365	P	N		F	F		9.53862e-05	0.459439	0.0612065	0.238221	1.37027e-08	-0.606336		LOC_Os02g49770	11972.m10011 protein NHL repeat-containing protein, putative, expressed	1.1e-18	At1g70280	F17O7.19; NHL repeat-containing protein	6.9e-17				Q6YWQ3	Putative NHL repeat-containing protein. {Oryza sativa}{Viridiplantae}{Eukaryota}	4.2e-17						putative NHL repeat-containing protein {Oryza sativa (japonica cultivar-group);} ^|^GB|BAD15926.1|46390465|AP004888 putative NHL repeat-containing protein {Oryza sativa (japonica cultivar-group);}
MZ00022448	8.97313	1.24429	N			F			0.00020938	-0.439347	6.63408e-05	-0.459008	0.269937	0.146706		LOC_Os12g15420	11982.m05502 protein Pre-mRNA splicing factor cwc22, putative, expressed	9e-95	At1g80930	F23A5.29; MIF4G domain-containing protein / MA3 domain-containing protein	4.7e-92	Q5BGP1	CWC22_EMENI Pre-mRNA-splicing factor cwc22 - Emericella nidulans (Aspergillus nidulans)	1.2e-61	Q53Q54	Major Facilitator Superfamily, putative. {Oryza sativa}{Viridiplantae}{Eukaryota}	1.5e-92						hypothetical protein F23A5.29 [imported] - Arabidopsis thaliana {Arabidopsis thaliana;} ^|^GB|AAM98078.1|22654971|AY139757 At1g80930/F23A5_23 {Arabidopsis thaliana;} ^|^GB|AAF14681.1|6503305|F23A5 Contains s-TRUNCATED-
MZ00022523	8.3885	1.3607		P			F		0.625921	0.073994	0.0172744	0.293827	5.86051e-05	0.457959		LOC_Os11g42960	11981.m08131 protein plant integral membrane protein TIGR01569 containing protein, expressed	1.9e-21							Q9M7I5	Arabinogalactan protein (Fragment). {Zea mays}{Viridiplantae}{Eukaryota}	5.4e-06						NA
MZ00022592	7.64585	1.84624		N			F		0.505476	0.0980211	0.423506	-0.113753	8.90303e-05	-0.448259		LOC_Os01g08410	11971.m07466 protein expressed protein	5.1e-21	At4g32610	F4D11.190; mitochondrial glycoprotein family protein / MAM33 family protein	4.9e-06				Q5VRC9	Putative BRI1-KD interacting protein 128. {Oryza sativa}{Viridiplantae}{Eukaryota}	2e-19						contains ESTs AU032708(S13763),D47951(S13763) unknown protein {Oryza sativa (japonica cultivar-group);} ^|^GB|BAB07965.1|9711871|AP002524 contains ESTs AU032708(S13763),D47951(S13763) unknown protein {Oryza -TRUNCATED-
MZ00022700	9.2833	1.69626		N			F		0.239053	0.160961	0.646242	-0.069439	1.60162e-05	-0.486726		LOC_Os12g24020	11982.m06236 protein Rhodanese-like domain containing protein, expressed	9.5e-20	At5g66040	K2A18.11; senescence-associated protein	1.2e-08	Q39129	STR16_ARATH Thiosulfate sulfurtransferase (EC 2.8.1.1) (Rhodanese) (Senescence-associated protein) (Sulfurtransferase protein 16) (AtStr16) - Arabidopsis thaliana (Mouse-ear cress)	1.1e-07	Q6ET53	Senescence-associated protein-like. {Oryza sativa}{Viridiplantae}{Eukaryota}	8.3e-14						senescence-associated protein-like {Oryza sativa (japonica cultivar-group);} ^|^GB|BAD28022.1|50251242|AP004843 senescence-associated protein-like {Oryza sativa (japonica cultivar-group);}
MZ00022717	9.12562	1.88657		P			F		0.27159	-0.151328	0.217456	-0.165223	1.09943e-05	0.494584		LOC_Os09g26940	11979.m05846 protein Cytochrome P450 family protein, expressed	7.8e-183	At5g07990	F13G24.190; cytochrome P450 75A5 / flavonoid 3'-monooxygenase / flavonoid 3'-hydroxylase (F3'H) (F3'5'H) (TT7) [EC:1.14.13.21]; K05280 flavonoid 3'-monooxygenase	6.9e-107	Q9SBQ9	F3PH_PETHY Flavonoid 3'-monooxygenase (EC 1.14.13.21) (Flavonoid 3'-hydroxylase) (Cytochrome P450 75B2) - Petunia hybrida (Petunia)	4.3e-114	Q8VYA9	Cytochrome P450 monooxygenase CYP92A1. {Zea mays}{Viridiplantae}{Eukaryota}	6.3e-277			METABOLISM;secondary metabolism;			cytochrome P450 monooxygenase CYP92A1 {Zea mays;}
MZ00022767	8.60525	1.82835		P			F		0.0954414	-0.218176	0.124897	-0.199668	1.31926e-05	0.49074		LOC_Os01g59180	11971.m12055 protein F-box domain containing protein, expressed	5.3e-74	At2g26850	F12C20.11; F-box family protein	3.8e-51				Q5VR67	F-box family protein-like. {Oryza sativa}{Viridiplantae}{Eukaryota}	2.7e-72						contains ESTs AU081301(E20138),C99280(E10593) similar to Arabidopsis thaliana chromosome 2, F12C20.11 unknown protein {Oryza sativa (japonica cultivar-group);} ^|^GB|BAB17744.1|11138071|AP002862 contains EST-TRUNCATED-
MZ00022814	8.49471	2.10997	N			F			5.06624e-06	-0.523009	0.000914765	-0.392378	0.00269073	0.355061																			NA
MZ00022862	9.40823	2.29381	N	P		S	F		0.00361229	-0.355379	0.344469	-0.131465	4.2584e-05	0.464887		LOC_Os11g02130	11981.m04413 protein Peroxidase 52 precursor, putative, expressed	1.9e-46	At5g05340	K18I23.14; peroxidase, putative [EC:1.11.1.7]; K00430 peroxidase	4.5e-32	Q9FLC0	PER52_ARATH Peroxidase 52 precursor (EC 1.11.1.7) (Atperox P52) (ATP49) - Arabidopsis thaliana (Mouse-ear cress)	4e-31	Q5U1G3	Class III peroxidase 130 precursor (EC 1.11.1.7). {Oryza sativa}{Viridiplantae}{Eukaryota}	9.5e-45						class III peroxidase {Gossypium hirsutum;}
MZ00022872	8.2634	1.66984	P			F			0.00161491	0.381094	3.90228e-05	0.471268	0.69841	-0.0586134		LOC_Os03g44290	11973.m35331 protein Rare lipoprotein A like double-psi beta-barrel containing protein, expressed	4.4e-31	At2g45110	T14P1.8; beta-expansin, putative (EXPB4)	6.2e-12	Q10G40	EXB12_ORYSA Expansin-B12 precursor (OsEXPB12) (Beta-expansin-12) (OsaEXPb1.17) - Oryza sativa (Rice)	2.2e-30	Q941I7	Beta-expansin. {Oryza sativa}{Viridiplantae}{Eukaryota}	1.7e-29						beta-expansin {Oryza sativa;}
MZ00022903	8.61312	2.66039	N			F			7.03807e-07	-0.564345	7.52078e-11	-0.673324	0.062417	0.233186		LOC_Os07g48310	11977.m09045 protein leucine-rich repeat transmembrane protein kinase, putative, expressed	2.3e-09	At2g26730	F18A8.10; leucine-rich repeat transmembrane protein kinase, putative	1.1e-07				Q7XHW7	Putative receptor-like protein kinase. {Oryza sativa}{Viridiplantae}{Eukaryota}	9.1e-08		LRR-III				NA
MZ00022922	7.93661	2.56424	N			F			3.95274e-05	-0.479024	0.0153825	-0.29837	0.00493808	0.335217											Q7XUI5	OSJNBa0005N02.6 protein. {Oryza sativa}{Viridiplantae}{Eukaryota}	5e-07						NA
MZ00022964	8.62602	1.68937		N			F		0.00919672	0.321884	0.283762	0.14653	1.45042e-08	-0.604587																			NA
MZ00023010	7.98586	1.78658	N			F			0.000144057	-0.448776	8.59661e-05	-0.452603	0.0313577	0.264526																			NA
MZ00023072	8.6359	3.34217	N			S			0.0716095	-0.233208	0.0094938	-0.31597	0.0312451	0.264713		LOC_Os01g48130	11971.m11005 protein no apical meristem, putative, expressed	7.2e-54	At4g28500	F20O9.190; no apical meristem (NAM) family protein	4.7e-37				Q5QMP4	No apical meristem (NAM) protein-like. {Oryza sativa}{Viridiplantae}{Eukaryota}	2.8e-52	NAC					contains ESTs AU090550(E2560),AU063972(E2560) similar to Arabidopsis thaliana chromosome 4, F20O9.190 unknown protein {Oryza sativa (japonica cultivar-group);} ^|^GB|BAB84363.1|18461166|AP003223 contains EST-TRUNCATED-
MZ00023073	8.68094	1.90807		N			F		0.257558	0.155276	0.919543	0.0175417	2.00253e-05	-0.481827		LOC_Os05g20150	11975.m06413 protein protein kinase family protein, putative, expressed	1.1e-14							Q75IG6	Hypothetical protein P0048F12.14. {Oryza sativa}{Viridiplantae}{Eukaryota}	5.7e-13		CrRLK1L-1				putative protein kinase {Oryza sativa (japonica cultivar-group);}
MZ00023138	8.57416	2.02909		P			F		0.0969459	-0.217315	0.977032	0.0049466	2.45445e-05	0.477475		LOC_Os04g37480	11974.m08737 protein NADH-dependent oxidoreductase 1, putative, expressed	7.2e-22	At1g59950	F23H11.26; aldo/keto reductase, putative [EC:2.3.1.170]; K08243 6'-deoxychalcone synthase	1.5e-09	Q7G764	NADO1_ORYSA Probable NAD(P)H-dependent oxidoreductase 1 (EC 1.1.1.-) - Oryza sativa (Rice)	8.1e-10	Q7XV16	OSJNBa0064H22.4 protein. {Oryza sativa}{Viridiplantae}{Eukaryota}	3.6e-20						OSJNBa0064H22.4 {Oryza sativa (japonica cultivar-group);}
MZ00023141	8.12242	2.38592		N			F		0.111532	0.209372	0.644184	-0.0697933	8.14305e-05	-0.450565		LOC_Os04g57310	11974.m10616 protein Uncharacterized conserved protein, putative, expressed	2.4e-53	At5g50100	MPF21.11; expressed protein	1.6e-36				Q84P94	Thioredoxin-like protein (OSJNBa0043A12.15 protein). {Oryza sativa}{Viridiplantae}{Eukaryota}	9.6e-52						OSJNBa0043A12.15 {Oryza sativa (japonica cultivar-group);} ^|^GB|AAO72590.1|29367469|AY224471 thioredoxin-like protein {Oryza sativa (japonica cultivar-group);}
MZ00023200	8.18191	1.47357	P			F			0.0626074	0.240289	9.20526e-05	0.451095	0.0881483	0.215653		LOC_Os10g30090	11980.m05871 protein Amino acid permease family protein, expressed	1e-39	At5g36940	MLF18.60; cationic amino acid transporter -related protein	3.6e-28	P18581	CTR2_MOUSE Low-affinity cationic amino acid transporter 2 (CAT-2) (CAT2) (TEA protein) (T-cell early activation protein) (20.5) - Mus musculus (Mouse)	8.5e-12	Q7XE53	Putative cationic amino acid transporter-like protein. {Oryza sativa}{Viridiplantae}{Eukaryota}	5.1e-29			CELLULAR TRANSPORT, TRANSPORT FACILITATION AND TRANSPORT ROUTES;transported compounds (substrates);amino acid transport;transport facilitation;			putative cationic amino acid transporter -like protein {Oryza sativa (japonica cultivar-group);}
MZ00023219	10.4519	3.28849		N			S		0.872399	-0.027476	0.0698425	-0.231598	0.00487103	-0.335737		LOC_Os03g02420	11973.m05784 protein YOR3513c, putative, expressed	2e-19	At3g13230	MDC11.5; expressed protein	3.2e-15	Q6VEU3	PNO1_BRARE RNA-binding protein pno1 - Brachydanio rerio (Zebrafish) (Danio rerio)	3.7e-12	Q6VBQ7	Partner of Nob1. {Sorghum bicolor}{Viridiplantae}{Eukaryota}	1e-17						partner of Nob1 {Sorghum bicolor;}
MZ00023251	10.5415	2.42495		N			F		0.00154925	0.382348	0.286512	0.145752	2.30344e-05	-0.478755		LOC_Os01g21250	11971.m08609 protein Late embryogenesis abundant protein	5.3e-26	At4g02380	T14P8.2; late embryogenesis abundant 3 family protein / LEA3 family protein	4.4e-10	P46522	LEA5D_GOSHI Late embryogenesis abundant protein Lea5-D - Gossypium hirsutum (Upland cotton)	6.3e-10	Q9ATR1	Zinc-induced protein. {Oryza sativa}{Viridiplantae}{Eukaryota}	4.1e-21						zinc-induced protein-like {Oryza sativa (japonica cultivar-group);}
MZ00023380	9.05065	4.49517	P			S			0.041941	0.259315	0.000879189	0.393507	0.983422	-0.00383086		LOC_Os03g27310	11973.m08058 protein Histone H3, putative, expressed	1.4e-66	At4g40030	T5J17.200; histone H3.2	1e-66	P59169	H33_ARATH Histone H3.3 - Arabidopsis thaliana (Mouse-ear cress)	3e-65	Q8CGN9	Histone protein Hist2h3c1 (H3 histone, family 2). {Mus musculus}{Metazoa}{Eukaryota}	1.7e-65			nucleus;BIOGENESIS OF CELLULAR COMPONENTS;organization of chromosome structure;			histone protein Hist2h3c1 {Mus musculus;}
MZ00023383	8.1968	2.41027	N			F			7.45187e-05	-0.464437	0.0102033	-0.313496	0.00733369	0.321324		LOC_Os01g64640	11971.m12578 protein Histone H3, putative, expressed	2.2e-66	At1g09200	T12M4.9; histone H3	1.6e-66	P59226	H32_ARATH Histone H3.2 (Histone H3.1) - Arabidopsis thaliana (Mouse-ear cress)	4.9e-65	Q6LBE3	Histone H3. {Asparagus officinalis}{Viridiplantae}{Eukaryota}	1.1e-64			nucleus;chromosome;DNA binding;organization of chromosome structure;PROTEIN WITH BINDING FUNCTION OR COFACTOR REQUIREMENT (structural or catalytic);nucleic acid binding;nucleus;SUBCELLULAR LOCALIZATION;BIOGENESIS OF CELLULAR COMPONENTS;			histone H3. {Helicoverpa zea;} ^|^PRF|1314298B|225839|1314298B histone H3. {Arabidopsis thaliana;}
MZ00023419	11.3075	1.60524	P			S			0.0668859	0.236956	0.000103133	0.448362	0.972902	0.00599546		LOC_Os10g40410	11980.m06809 protein expressed protein	4.6e-59	At5g47570	MNJ7.16; expressed protein	3.5e-48				Q9FWN8	Hypothetical protein OSJNBa0015J15.32. {Oryza sativa}{Viridiplantae}{Eukaryota}	2.3e-57						unknown protein {Oryza sativa (japonica cultivar-group);} ^|^GB|AAG13469.1|10140633|AC026758 unknown protein {Oryza sativa (japonica cultivar-group);}
MZ00023430	10.8271	2.14854		N			F		0.911902	-0.0194842	0.154909	-0.187176	6.48876e-05	-0.455909		LOC_Os02g02890	11972.m05639 protein Peptidyl-prolyl cis-trans isomerase, putative, expressed	2.3e-80	At2g21130	F26H11.11; peptidyl-prolyl cis-trans isomerase / cyclophilin (CYP2) / rotamase [EC:5.2.1.8]; K01802 peptidylprolyl isomerase	1.3e-75	P21569	CYPH_MAIZE Peptidyl-prolyl cis-trans isomerase (EC 5.2.1.8) (PPIase) (Rotamase) (Cyclophilin) (Cyclosporin A-binding protein) - Zea mays (Maize)	6.2e-90	P21569	Peptidyl-prolyl cis-trans isomerase (EC 5.2.1.8) (PPIase) (Rotamase) (Cyclophilin) (Cyclosporin A-binding protein). {Zea mays}{Viridiplantae}{Eukaryota}	4.8e-89			immune cell;CELL TYPE LOCALIZATION;mitochondrion;SUBCELLULAR LOCALIZATION;cellular sensing and response;modification;cytoplasm;protein targeting, sorting and translocation;C-compound binding;PROTEIN SYNTHESIS;PROTEIN FATE (folding, modification, destination);INTERACTION WITH THE CELLULAR ENVIRONMENT;PROTEIN ACTIVITY REGULATION;immune response;PROTEIN WITH BINDING FUNCTION OR COFACTOR REQUIREMENT …			Peptidyl-prolyl cis-trans isomerase (EC 5.2.1.8) (PPIase) (Rotamase)(Cyclophilin) (Cyclosporin A-binding protein). {Zea mays;} ^|^PIR|C39252|CSZM peptidylprolyl isomerase (EC 5.2.1.8) - maize {Zea mays;} ^|^-TRUNCATED-
MZ00023440	9.22379	1.87668		P			F		0.0885645	-0.222338	0.532949	-0.0914469	8.19587e-05	0.450341		LOC_Os05g04510	11975.m04984 protein S-adenosylmethionine synthetase 1, putative, expressed	8.2e-69	At1g02500	T14P4.17; S-adenosylmethionine synthetase 1 (SAM1) [EC:2.5.1.6]; K00789 S-adenosylmethionine synthetase	1.2e-63	P46611	METK_ORYSA S-adenosylmethionine synthetase 1 (EC 2.5.1.6) (Methionine adenosyltransferase 1) (AdoMet synthetase 1) - Oryza sativa (Rice)	4.2e-68	P46611	S-adenosylmethionine synthetase 1 (EC 2.5.1.6) (Methionine adenosyltransferase 1) (AdoMet synthetase 1). {Oryza sativa}{Viridiplantae}{Eukaryota}	3.3e-67			secondary metabolism;animal organ;cytoplasm;degradation of methionine;S-adenosyl-methionine - homocysteine cycle;metabolism of the cysteine - aromatic group;C-compound and carbohydrate metabolism;nucleotide binding;amino acid metabolism;biosynthesis of secondary products derived from L-methionine;C-compound and carbohydrate utilization;liver;gastro-intestinal system;transfer of activated C-1 grou…			S-adenosylmethionine synthetase {Oryza sativa;}
MZ00023443	13.3283	2.6337	P			F			0.199537	0.173457	1.53956e-05	0.491315	0.266606	-0.147703		LOC_Os03g08010	11973.m93580 protein Elongation factor 1-alpha, putative	3.2e-90	At1g07920	T6D22.2; elongation factor 1-alpha / EF-1-alpha [EC:3.6.5.3]; K03231 elongation factor EF-1 alpha subunit	5e-88	O64937	EF1A_ORYSA Elongation factor 1-alpha (EF-1-alpha) - Oryza sativa (Rice)	2.1e-89	Q6DNI3	Elongation factor 1A SMV resistance-related protein (Fragment). {Glycine max}{Viridiplantae}{Eukaryota}	6.2e-89			nucleotide binding;animal development;translation elongation;cell differentiation;nucleus;GTP binding;translation;cytoplasm;DEVELOPMENT (Systemic);CELL FATE;PROTEIN SYNTHESIS;SUBCELLULAR LOCALIZATION;PROTEIN WITH BINDING FUNCTION OR COFACTOR REQUIREMENT (structural or catalytic);gametogenesis;protein binding;			elongation factor 1A SMV resistance-related protein {Glycine max;}
MZ00023492	9.03427	4.06279		N			F		0.00209343	0.373403	0.0251406	0.278611	3.01011e-07	-0.558842		LOC_Os08g03290	11978.m04472 protein Glyceraldehyde-3-phosphate dehydrogenase, cytosolic, putative, expressed	1.2e-83	At3g04120	T6K12.26; glyceraldehyde-3-phosphate dehydrogenase, cytosolic (GAPC) / NAD-dependent glyceraldehyde-3-phosphate dehydrogenase [EC:1.2.1.12]; K00134 glyceraldehyde 3-phosphate dehydrogenase	3.3e-59	Q42977	G3PC_ORYSA Glyceraldehyde-3-phosphate dehydrogenase, cytosolic (EC 1.2.1.12) (PP38) - Oryza sativa (Rice)	7.8e-83	Q6ZK60	Glyceraldehyde 3-phosphate dehydrogenase, cytosolic. {Oryza sativa}{Viridiplantae}{Eukaryota}	6.1e-82			METABOLISM;ENERGY;glycolysis and gluconeogenesis;C-compound and carbohydrate metabolism;			glyceraldehyde 3-phosphate dehydrogenase, cytosolic {Oryza sativa (japonica cultivar-group);}
MZ00023495	13.2542	1.76237		N			F		0.107326	0.211648	0.32267	0.136549	5.40909e-06	-0.50822		LOC_Os03g40180	11973.m09102 protein 60S ribosomal protein L15, putative, expressed	3.1e-108	At4g16720	FCAALL.416; 60S ribosomal protein L15 (RPL15A); K02877 large subunit ribosomal protein L15e	1.6e-100	O23515	RL151_ARATH 60S ribosomal protein L15-1 - Arabidopsis thaliana (Mouse-ear cress)	1.4e-99	Q8H8S1	Ribosomal protein L15. {Oryza sativa}{Viridiplantae}{Eukaryota}	1.6e-106			SUBCELLULAR LOCALIZATION;PROTEIN SYNTHESIS;cytoplasm;ribosome biogenesis;			ribosomal protein L15 {Oryza sativa (japonica cultivar-group);} ^|^GB|AAN08216.1|22795244|AC090874 ribosomal protein L15 {Oryza sativa (japonica cultivar-group);}
MZ00023547	10.1062	3.85322	N			F			2.05879e-05	-0.492748	0.00103946	-0.388862	0.0203733	0.282973		LOC_Os05g39770	11975.m08155 protein Alanine-glyoxylate aminotransferase 2 homolog 3, mitochondrial precursor, putative, expressed	4e-234	At3g08860	T16O11.21; alanine--glyoxylate aminotransferase, putative / beta-alanine-pyruvate aminotransferase, putative / AGT, putative	3.5e-190	Q9SR86	AGT23_ARATH Alanine--glyoxylate aminotransferase 2 homolog 3, mitochondrial precursor (EC 2.6.1.44) (Beta-alanine-pyruvate aminotransferase 3) - Arabidopsis thaliana (Mouse-ear cress)	3.2e-189	Q65WR5	Putative aminotransferase. {Oryza sativa}{Viridiplantae}{Eukaryota}	3.4e-198						putative aminotransferase class-III {Oryza sativa (japonica cultivar-group);} ^|^GB|AAU44251.1|52353685|AC135924 putative aminotransferase {Oryza sativa (japonica cultivar-group);}
MZ00023941	8.24572	3.38496	P			S			0.189251	0.176939	0.000267888	0.424781	0.736521	0.0518899		LOC_Os05g51830	11975.m09245 protein Histone deacetylase 2b, putative, expressed	2.7e-22	At5g03740	F17C15.160; histone deacetylase -related protein	2.8e-16	Q9M4U4	HD2C_MAIZE Histone deacetylase 2c (HD2c) (Zm-HD2c) - Zea mays (Maize)	1e-41	Q9M4U4	Histone deacetylase 2 isoform c. {Zea mays}{Viridiplantae}{Eukaryota}	7.9e-41	C2H2		CELL CYCLE AND DNA PROCESSING;nucleus;SUBCELLULAR LOCALIZATION;DNA processing;DNA restriction or modification;DNA conformation modification (e.g. chromatin);			histone deacetylase 2 isoform c {Zea mays;}
MZ00023943	12.0129	1.50728	P			F			3.33114e-05	0.482399	0.0118704	0.308074	0.0383951	-0.255752		LOC_Os05g37970	11975.m07976 protein universal stress protein family protein, expressed	6e-66	At3g53990	F5K20.290; universal stress protein (USP) family protein	1.6e-50	Q8LGG8	USPAL_ARATH Universal stress protein A-like protein - Arabidopsis thaliana (Mouse-ear cress)	1.2e-07	Q7XXS5	Hypothetical protein (Putative universal stress protein) (USP). {Oryza sativa}{Viridiplantae}{Eukaryota}	3e-64						putative universal stress protein (USP) {Oryza sativa (japonica cultivar-group);} ^|^GB|BAC78561.1|32352136|AB110169 hypothetical protein {Oryza sativa (japonica cultivar-group);}
MZ00024012	10.6744	2.67262	P			F			0.000116429	0.454766	1.55744e-05	0.491065	0.00125359	-0.378405		LOC_Os06g13810	11976.m06096 protein Pyrophosphate-fructose 6-phosphate 1-phosphotransferase beta subunit, putative, expressed	1.6e-115	At1g12000	F12F1.13; pyrophosphate--fructose-6-phosphate 1-phosphotransferase beta subunit, putative / pyrophosphate-dependent 6-phosphofructose-1-kinase, putative [EC:2.7.1.90]; K00895 pyrophosphate--fructose-6-phosphate 1-phosphotransferase	4.3e-103	Q41141	PFPB_RICCO Pyrophosphate--fructose 6-phosphate 1-phosphotransferase subunit beta (EC 2.7.1.90) (PFP) (6-phosphofructokinase, pyrophosphate dependent) (Pyrophosphate-dependent 6-phosphofructose-1-kinase) (PPi-PFK) - Ricinus communis (Castor bean)	2.7e-105	Q654U8	Putative pyrophosphate-dependent phosphofructokinase beta subunit. {Oryza sativa}{Viridiplantae}{Eukaryota}	6.5e-114			C-compound and carbohydrate metabolism;ENERGY;METABOLISM;glycolysis and gluconeogenesis;			putative pyrophosphate-dependent phosphofructokinase beta subunit {Oryza sativa (japonica cultivar-group);}
MZ00024013	11.2986	2.05162	P			F			0.000196696	0.441105	1.86006e-06	0.531083	0.869786	0.0270944		LOC_Os09g39380	11979.m06876 protein Monodehydroascorbate reductase, putative, expressed	9.6e-217	At3g52880	F8J2.50; monodehydroascorbate reductase, putative [EC:1.6.5.4]; K08232 monodehydroascorbate reductase (NADH)	2.7e-183	Q43497	MDAR_SOLLC Monodehydroascorbate reductase (EC 1.6.5.4) (MDAR) (Ascorbate free radical reductase) (AFR reductase) - Solanum lycopersicum (Tomato) (Lycopersicon esculentum)	7e-185	Q652L6	Putative monodehydroascorbate reductase. {Oryza sativa}{Viridiplantae}{Eukaryota}	2.5e-218			metabolism of vitamins, cofactors, and prosthetic groups;stress response;METABOLISM;CELL RESCUE, DEFENSE AND VIRULENCE;biosynthesis of vitamins, cofactors, and prosthetic groups;			cytosolic monodehydroascorbate reductase {Oryza sativa (japonica cultivar-group);}
MZ00024031	10.5547	3.19013	N	P		S	S		0.00293389	-0.362395	0.455207	-0.106896	0.000131756	0.438543		LOC_Os11g27264	11981.m06646 protein Serine carboxypeptidase family protein, expressed	9.2e-59	At2g22980	F21P24.4; serine carboxypeptidase S10 family protein	6.9e-38	P37890	CBP1_ORYSA Serine carboxypeptidase 1 precursor (EC 3.4.16.5) (Serine carboxypeptidase I) (Carboxypeptidase C) - Oryza sativa (Rice)	8.8e-22	Q7XSG1	OSJNBb0051N19.2 protein. {Oryza sativa}{Viridiplantae}{Eukaryota}	1.6e-51						OSJNBb0051N19.2 {Oryza sativa (japonica cultivar-group);}
MZ00024042	11.2554	2.26584		P			S		0.0913403	-0.220593	0.927621	0.015743	0.000584898	0.399961		LOC_Os02g44930	11972.m09533 protein HMG1/2, putative, expressed	1.1e-57	At1g20693	F2D10.38; high mobility group protein beta1 (HMGbeta1) / HMG protein beta1	1.9e-26	P40620	HMGL_VICFA HMG1/2-like protein - Vicia faba (Broad bean)	2.9e-28	P93631	HMGc2 protein. {Zea mays}{Viridiplantae}{Eukaryota}	1.6e-67	HMG					high mobility group protein HMGc2 - maize {Zea mays;} ^|^GB|CAA69606.1|1845197|ZMHMGC2 HMGc2 {Zea mays;}
MZ00024053	11.4588	1.40294	P			S			0.0123956	0.310663	0.00992361	0.3145	0.0140009	-0.297665		LOC_Os07g22600	11977.m06545 protein Spermidine synthase 1, putative, expressed	1.6e-74	At1g23820	F5O8.38; spermidine synthase 1 (SPDSYN1) / putrescine aminopropyltransferase 1 [EC:2.5.1.16]; K00797 spermidine synthase	1.5e-65	Q9SMB1	SPD1_ORYSA Spermidine synthase 1 (EC 2.5.1.16) (Putrescine aminopropyltransferase 1) (SPDSY 1) - Oryza sativa (Rice)	1e-73	Q9SMB1	Spermidine synthase 1 (EC 2.5.1.16) (Putrescine aminopropyltransferase 1) (SPDSY 1). {Oryza sativa}{Viridiplantae}{Eukaryota}	7.9e-73			biosynthesis of amines;cell wall;biosynthesis of secondary products derived from primary amino acids;secondary metabolism;BIOGENESIS OF CELLULAR COMPONENTS;METABOLISM;			Spermidine synthase 1 (EC 2.5.1.16) (Putrescine aminopropyltransferase1) (SPDSY 1). {Oryza sativa;} ^|^GB|BAD30581.1|50508457|AP004305 spermidine synthase 1 {Oryza sativa (japonica cultivar-group);} -TRUNCATED-
MZ00024067	11.2982	3.03193	P			S			0.172734	0.183049	0.000912702	0.392486	0.0975521	0.210161		LOC_Os03g59310	11973.m10829 protein 40S ribosomal protein S2, putative, expressed	2.6e-136	At2g41840	T11A7.6; 40S ribosomal protein S2 (RPS2C); K02981 small subunit ribosomal protein S2e	1.8e-122	P49688	RS23_ARATH 40S ribosomal protein S2-3 - Arabidopsis thaliana (Mouse-ear cress)	1.6e-121	Q84M35	Putative 40S ribosomal protein S2. {Oryza sativa}{Viridiplantae}{Eukaryota}	1.3e-134			RNA binding;PROTEIN SYNTHESIS;PROTEIN WITH BINDING FUNCTION OR COFACTOR REQUIREMENT (structural or catalytic);cytoplasm;ribosome biogenesis;SUBCELLULAR LOCALIZATION;ubiquitous expression;translation;ribosomal proteins;nucleic acid binding;			putative 40S ribosomal protein S2 {Oryza sativa (japonica cultivar-group);}
MZ00024160	12.3757	1.72864		N			F		0.680714	0.0635968	0.0843565	-0.221684	3.39548e-08	-0.591727		LOC_Os03g05730	11973.m06095 protein Cell division cycle protein 48 homolog, putative, expressed	3.1e-155	At3g53230	T4D2.160; cell division cycle protein 48, putative / CDC48, putative	2.2e-146	Q9SCN8	CD48D_ARATH Putative cell division control protein 48 homolog D (AtCDC48d) (Transitional endoplasmic reticulum ATPase D) - Arabidopsis thaliana (Mouse-ear cress)	1.9e-145	Q7XE16	Putative endoplasmic reticulum membrane fusion protein. {Oryza sativa}{Viridiplantae}{Eukaryota}	1e-149			CELL CYCLE AND DNA PROCESSING;cell cycle;vesicular transport (Golgi network, etc.);CELLULAR TRANSPORT, TRANSPORT FACILITATION AND TRANSPORT ROUTES;CELLULAR COMMUNICATION/SIGNAL TRANSDUCTION MECHANISM;intracellular signalling;unspecified signal transduction;mitotic cell cycle and cell cycle control;transport routes;			putative endoplasmic reticulum membrane fusion protein {Oryza sativa (japonica cultivar-group);}
MZ00024167	9.98251	1.87311	P			S			0.000117601	0.454352	0.184587	0.175885	0.126359	-0.195821		LOC_Os02g50210	11972.m10055 protein Erwinia induced protein 2, putative, expressed	2.3e-64	At5g17190	MKP11.4; expressed protein	1.1e-51				Q6Z756	Erwinia induced protein 2. {Oryza sativa}{Viridiplantae}{Eukaryota}	1.2e-62						Erwinia induced protein 2 {Oryza sativa (japonica cultivar-group);}
MZ00024180	11.8149	1.65525	P			F			0.0106379	0.316399	9.22438e-05	0.451016	0.407138	-0.114148		LOC_Os06g02600	11976.m31961 protein DAG protein, chloroplast precursor, putative, expressed	2e-99	At2g33430	F4P9.20; plastid developmental protein DAG, putative	1.4e-74	Q38732	DAG_ANTMA DAG protein, chloroplast precursor - Antirrhinum majus (Garden snapdragon)	9.3e-32	Q8H656	Putative plastid protein. {Oryza sativa}{Viridiplantae}{Eukaryota}	9.9e-98						putative plastid protein {Oryza sativa (japonica cultivar-group);}
MZ00024199	9.64189	1.84813	N			S			0.308983	-0.14173	0.0089105	-0.318368	0.946137	0.0119597		LOC_Os03g21940	11973.m07598 protein 60S ribosomal protein L19-1, putative, expressed	1.3e-61	At1g02780	F22D16.23; 60S ribosomal protein L19 (RPL19A); K02885 large subunit ribosomal protein L19e	1.2e-54	Q9SRX2	RL191_ARATH 60S ribosomal protein L19-1 - Arabidopsis thaliana (Mouse-ear cress)	1.1e-53	Q84NX8	Putative ribosomal protein L19. {Oryza sativa}{Viridiplantae}{Eukaryota}	1.1e-57			PROTEIN SYNTHESIS;translation;cytoplasm;assembly of protein complexes;cell differentiation;directional cell growth (morphogenesis);nucleic acid binding;BIOGENESIS OF CELLULAR COMPONENTS;ribosomal proteins;DEVELOPMENT (Systemic);RNA binding;CELL FATE;SUBCELLULAR LOCALIZATION;ribosome biogenesis;cell growth / morphogenesis;PROTEIN WITH BINDING FUNCTION OR COFACTOR REQUIREMENT (structural or catalyt…			putative ribosomal protein L19 {Oryza sativa (japonica cultivar-group);}
MZ00024205	10.4066	2.26282	N			S			0.186367	-0.178031	0.00677751	-0.328078	0.540611	-0.0872576		LOC_Os07g14850	11977.m05929 protein Cellulose synthase A catalytic subunit 6, putative, expressed	0	At4g39350	T22F8.250; cellulose synthase, catalytic subunit (Ath-A)	0	O48947	CESA2_ARATH Cellulose synthase A catalytic subunit 2 [UDP-forming] (EC 2.4.1.12) (AtCesA-2) (Ath-A) - Arabidopsis thaliana (Mouse-ear cress)	0	Q9LLI2	Cellulose synthase-8. {Zea mays}{Viridiplantae}{Eukaryota}	0			BIOGENESIS OF CELLULAR COMPONENTS;cell wall;METABOLISM;C-compound and carbohydrate metabolism;C-compound and carbohydrate utilization;			cellulose synthase-8 {Zea mays;}
MZ00024213	12.0416	1.56495	P			F			5.38786e-06	0.521449	7.00311e-11	0.679441	0.569548	-0.0819001		LOC_Os02g48360	11972.m09870 protein Pyrophosphate-fructose 6-phosphate 1-phosphotransferase alpha subunit, putative, expressed	3.9e-85	At1g76550	F14G6.15; pyrophosphate--fructose-6-phosphate 1-phosphotransferase alpha subunit, putative / pyrophosphate-dependent 6-phosphofructose-1-kinase, putative [EC:2.7.1.90]; K00895 pyrophosphate--fructose-6-phosphate 1-phosphotransferase	1.6e-75	Q41140	PFPA_RICCO Pyrophosphate--fructose 6-phosphate 1-phosphotransferase alpha subunit (EC 2.7.1.90) (PFP) (6-phosphofructokinase, pyrophosphate dependent) (Pyrophosphate-dependent 6-phosphofructose-1-kinase) (PPi-PFK) - Ricinus communis (Castor bean)	1.4e-74	Q6ZFT9	Putative diphosphate-fructose-6-phosphate 1-phosphotransferase alpha chain. {Oryza sativa}{Viridiplantae}{Eukaryota}	1.6e-83			C-compound and carbohydrate metabolism;ENERGY;glycolysis and gluconeogenesis;METABOLISM;			putative diphosphate-fructose-6-phosphate 1-phosphotransferase alpha chain {Oryza sativa (japonica cultivar-group);}
MZ00024266	8.585	1.65377	P			S			0.0414097	0.259892	0.000746549	0.398133	0.707844	0.0568395		LOC_Os03g20010	11973.m07414 protein NifU-like domain containing protein, expressed	3.4e-86	At3g11710	F26K24.28; lysyl-tRNA synthetase, putative / lysine--tRNA ligase, putative [EC:6.1.1.6]; K04567 lysyl-tRNA synthetase, class II	5.3e-77	Q6F2U9	SYK_ORYSA Lysyl-tRNA synthetase (EC 6.1.1.6) (Lysine--tRNA ligase) (LysRS) - Oryza sativa (Rice)	2.9e-85	Q6F2U9	Lysyl-tRNA synthetase (EC 6.1.1.6) (Lysine--tRNA ligase) (LysRS). {Oryza sativa}{Viridiplantae}{Eukaryota}	2.2e-84			cytoplasm;translation;aminoacyl-tRNA-synthetases;PROTEIN SYNTHESIS;SUBCELLULAR LOCALIZATION;PROTEIN WITH BINDING FUNCTION OR COFACTOR REQUIREMENT (structural or catalytic);nucleotide binding;			Lysyl-tRNA synthetase (EC 6.1.1.6) (Lysine--tRNA ligase) (LysRS). {Oryza sativa;} ^|^GB|AAT76338.1|50399950|AC133003 putative Lysyl-tRNA synthetase {Oryza sativa (japonica cultivar-group);}
MZ00024268	13.1688	1.51125		N			F		0.0280523	0.277648	0.551277	-0.0878189	9.99357e-05	-0.44515		LOC_Os06g04270	11976.m05156 protein Transketolase, chloroplast precursor, putative, expressed	3.5e-317	At3g60750	T4C21.160; transketolase, putative [EC:2.2.1.1]; K00615 transketolase	6.4e-303	Q7SIC9	TKTC_MAIZE Transketolase, chloroplast (EC 2.2.1.1) (TK) - Zea mays (Maize)	0	Q7SIC9	Transferase. {Zea mays}{Viridiplantae}{Eukaryota}	0			plastid;C-compound and carbohydrate metabolism;METABOLISM;photosynthesis;chloroplast;BIOGENESIS OF CELLULAR COMPONENTS;pentose-phosphate pathway;glycolysis and gluconeogenesis;ENERGY;isoprenoid biosynthesis;lipid, fatty acid and isoprenoid metabolism;lipid, fatty acid and isoprenoid biosynthesis;			Chain A, Maize Transketolase In Complex With Tpp. {Zea mays;} ^|^PDB|1ITZ_B|28948383|1ITZ_B Chain B, Maize Transketolase In Complex With Tpp. {Zea mays;} ^|^PDB|1ITZ_C|28948384|1ITZ_C Chain C, Maize Transket-TRUNCATED-
MZ00024269	10.9781	5.05486	N			F			0.00211065	-0.373014	2.0036e-06	-0.52929	0.451916	0.104829		LOC_Os10g05990	11980.m03999 protein proline-rich protein, putative, expressed	5e-62	At4g38770	T9A14.50; proline-rich family protein (PRP4)	9.8e-20				Q9SBX4	Proline-rich protein precursor. {Zea mays}{Viridiplantae}{Eukaryota}	3e-64						proline-rich protein {Zea mays;}
MZ00024272	8.29423	5.37515	N			F			9.86189e-05	-0.458657	4.83737e-05	-0.466311	0.00486452	0.335797																			NA
MZ00024274	8.21416	1.69544		P			F		0.0052958	-0.342071	0.0248808	-0.279144	5.3978e-05	0.460014																			NA
MZ00024275	8.75326	1.46201	P			S			0.0880667	0.222656	0.00148396	0.378255	0.265647	0.147949																			NA
MZ00024303	13.0405	5.25858	P			F			0.426348	0.114768	5.42056e-05	0.463529	0.447286	-0.105738																			NA
MZ00024308	12.0626	1.56499	N	P		S	F		0.000762939	-0.403527	0.249343	-0.155997	2.12699e-06	0.526553		LOC_Os10g22590	11980.m05266 protein Pollen proteins Ole e I family protein, expressed	7.9e-64	At4g08685	T3F12.13; pollen Ole e 1 allergen and extensin family protein	6e-37	P33050	PSC13_MAIZE Pollen-specific protein C13 precursor - Zea mays (Maize)	5.7e-32	Q8RU50	Putative Pollen specific protein C13 (Putataive pollen specific protein C13). {Oryza sativa}{Viridiplantae}{Eukaryota}	4e-62						putative Pollen specific protein C13 precursor {Oryza sativa (japonica cultivar-group);} ^|^GB|AAN31783.1|23396189|AC134516 Putataive pollen specific protein C13 precursor {Oryza sativa (japonica cultivar-gr-TRUNCATED-
MZ00024337	8.51609	1.82365	P			F			0.00559011	0.340132	2.72244e-05	0.479382	0.709611	-0.0564832		LOC_Os02g17970	11972.m07041 protein cyclic nucleotide-binding domain containing protein, expressed	1.6e-38	At5g57300	MJB24.11; UbiE/COQ5 methyltransferase family [EC:2.1.1.-]; K06127 ubiquinone biosynthesis methyltransferase	3.3e-24	Q5ZLL5	COQ5_CHICK Ubiquinone biosynthesis methyltransferase COQ5, mitochondrial precursor (EC 2.1.1.-) - Gallus gallus (Chicken)	4e-23	Q6K3D4	Putative PKG-Ib. {Oryza sativa}{Viridiplantae}{Eukaryota}	6.4e-37		PKA/PKG_like(AGC_1)				putative ubiquinone/menaquinone biosynthesis methyltransferase {Arabidopsis thaliana;} ^|^GB|AAK93616.1|15293011|AY050939 putative ubiquinone/menaquinone biosynthesis methyltransferase {Arabidopsis thaliana;} ^|^GB|BAA96953.1|8777363|AB019233 ubiquinone/menaquinone biosynthesis methyltransferase-like {Arabidopsis thaliana;}
MZ00024355	9.79262	1.955	N	P		F	S		8.91644e-05	-0.460878	0.000399631	-0.414923	0.00818073	0.317383		LOC_Os03g24339	11973.m07779 protein PWWP domain containing protein, expressed	5.3e-49	At1g67600	F12A21.27; expressed protein	8.3e-24				Q6ZK50	Hypothetical protein OJ1163_G08.27. {Oryza sativa}{Viridiplantae}{Eukaryota}	8.3e-30						unknown protein {Oryza sativa (japonica cultivar-group);}
MZ00024361	8.41585	2.85615	P	N		S	S		0.00250389	0.367609	0.0610645	0.238365	0.000495242	-0.404948		LOC_Os11g14300	11981.m05566 protein La domain-containing protein, putative, expressed	2.8e-107	At2g43970	F6E13.10; La domain-containing protein	6.7e-92	Q26457	LA_AEDAL La protein homolog (La ribonucleoprotein) (La autoantigen homolog) - Aedes albopictus (Forest day mosquito)	4.3e-08	Q53M44	At2g43970/F6E13.10. {Oryza sativa}{Viridiplantae}{Eukaryota}	1.1e-144						At2g43970/F6E13.10 {Arabidopsis thaliana;} ^|^GB|AAL07087.1|15810399|AY056238 unknown protein {Arabidopsis thaliana;} ^|^GB|AAK52994.1|14030639|AF375410 At2g43970/F6E13.10 {Arabidopsis thaliana;} ^|^GB|AAK56-TRUNCATED-
MZ00024401	8.8588	1.64668	P			F			0.00209008	0.373464	5.59858e-05	0.462828	0.875912	0.025732		LOC_Os08g37280	11978.m26712 protein PWWP domain containing protein, expressed	2.4e-50							Q6ZJC9	Hypothetical protein OJ1666_A04.14. {Oryza sativa}{Viridiplantae}{Eukaryota}	9.1e-40						unknown protein {Oryza sativa (japonica cultivar-group);}
MZ00024407	7.47945	1.40483	P	N		F	F		1.46749e-06	0.548032	0.00177468	0.372844	6.01931e-08	-0.583636		LOC_Os09g32948	11979.m06382 protein Agamous-like MADS box protein AGL9 homolog, putative, expressed	3.6e-114	At1g24260	F3I6.19; MADS-box protein (AGL9)	1.1e-69	Q9SAR1	MADS8_ORYSA MADS-box transcription factor 8 (OsMADS8) (MADS-box protein 24) (OsMADS24) - Oryza sativa (Rice)	2.4e-113	Q84V68	Putative MADS-domain transcription factor. {Zea mays}{Viridiplantae}{Eukaryota}	2.7e-127	MADS		mRNA synthesis;nucleus;RNA synthesis;TRANSCRIPTION;SUBCELLULAR LOCALIZATION;transcriptional control;			putative MADS-domain transcription factor {Zea mays;}
MZ00024412	12.3964	1.70404		N			F		0.0591605	0.242996	0.586174	0.0807922	7.89087e-05	-0.45116		LOC_Os06g09390	11976.m05658 protein ethylene response element binding protein, putative, expressed	4.6e-123	At3g16370	T2O4.2; GDSL-motif lipase/hydrolase family protein	3e-81	Q6K7E6	ERF1_ORYSA Ethylene-responsive transcription factor 1 (Ethylene-responsive element-binding factor 1) (EREBP-1) (OsEREBP1) - Oryza sativa (Rice)	6.5e-111	Q69Y47	EREBP-like protein. {Oryza sativa}{Viridiplantae}{Eukaryota}	2.3e-121	AP2-EREBP					EREBP-like protein {Oryza sativa (japonica cultivar-group);}
MZ00024414	10.0745	1.6845	N			F			0.138827	-0.196837	2.66636e-05	-0.480025	0.0878459	-0.215815		LOC_Os03g37640	11973.m08868 protein MATE efflux family protein, expressed	5.9e-98	At3g21690	MIL23.25; MATE efflux family protein	5.1e-79	Q9LYT3	TT12_ARATH TRANSPARENT TESTA 12 protein - Arabidopsis thaliana (Mouse-ear cress)	2.7e-50	Q75L61	Putative MATE efflux family protein. {Oryza sativa}{Viridiplantae}{Eukaryota}	3e-96						putative MATE efflux family protein {Oryza sativa (japonica cultivar-group);}
MZ00024469	7.4339	1.79666		N			F		0.389264	0.122619	0.957023	-0.00942633	2.57686e-05	-0.476436		LOC_Os01g54560	11971.m11619 protein Trehalose synthase, putative, expressed	6.4e-45	At1g68020	T23K23.13; glycosyl transferase family 20 protein / trehalose-phosphatase family protein	7.6e-35				Q5JNJ1	Putative trehalose-6-phosphate synthase/phosphatase. {Oryza sativa}{Viridiplantae}{Eukaryota}	2.5e-43			C-compound and carbohydrate metabolism;metabolism of energy reserves (e.g. glycogen, trehalose);ENERGY;METABOLISM;			putative trehalose-6-phosphate synthase homolog {Oryza sativa (japonica cultivar-group);}
MZ00024472	12.3444	2.30092	P			F			0.00700386	0.331942	5.09859e-05	0.46494	0.335598	-0.13013		LOC_Os02g32350	11972.m08328 protein 110 kDa 4SNc-Tudor domain protein, putative, expressed	2.2e-100	At5g07350	T2I1.60; expressed protein	6.9e-75	Q7KZF4	SND1_HUMAN Staphylococcal nuclease domain-containing protein 1 (p100 co-activator) (100 kDa coactivator) (EBNA2 coactivator p100) - Homo sapiens (Human)	1.3e-15	Q7X6J0	RNA binding protein Rp120. {Oryza sativa}{Viridiplantae}{Eukaryota}	1.1e-98			mRNA synthesis;TRANSCRIPTION;RNA synthesis;			RNA binding protein Rp120 {Oryza sativa (japonica cultivar-group);} ^|^GB|AAP85377.1|32492578|AY320036 RNA binding protein Rp120 {Oryza sativa (japonica cultivar-group);}
MZ00024480	10.6169	2.40767	N			F			0.00214659	-0.372504	2.6719e-05	-0.47993	0.260064	0.149644		LOC_Os03g15920	11973.m07029 protein expressed protein	1.5e-67	At4g37300	AP22.70; expressed protein	8.3e-24				Q84K58	Hypothetical protein OJ1012B02.18 (Hypothetical protein OJ1364E02.2). {Oryza sativa}{Viridiplantae}{Eukaryota}	2.9e-59						unknown protein {Oryza sativa (japonica cultivar-group);} ^|^GB|AAP06842.1|29893588|AC135205 unknown protein {Oryza sativa (japonica cultivar-group);}
MZ00024486	8.82604	1.42821	N			F			0.00122202	-0.389845	7.39924e-06	-0.505926	0.604378	-0.075419		LOC_Os04g57010	11974.m10587 protein Zinc finger C-x8-C-x5-C-x3-H type family protein, expressed	1.9e-131	At3g12130	T21B14.5; KH domain-containing protein / zinc finger (CCCH type) family protein	3.5e-48				Q7XPK1	OSJNBa0087O24.9 protein. {Oryza sativa}{Viridiplantae}{Eukaryota}	9.8e-130	C3H					OSJNBa0087O24.9 {Oryza sativa (japonica cultivar-group);}
MZ00024520	10.6047	2.34925	P			F			1.6254e-05	0.497512	0.000920329	0.392184	0.0523975	-0.241445		LOC_Os01g66110	11971.m12719 protein dehydration-responsive protein, putative, expressed	0	At5g64030	MBM17.13; dehydration-induced protein-related	6.8e-257				Q5N7I4	Ankyrin-like protein. {Oryza sativa}{Viridiplantae}{Eukaryota}	0						ankyrin-like protein {Oryza sativa (japonica cultivar-group);}
MZ00024553	7.84626	1.44721	P			F			5.09421e-05	0.473614	0.00385744	0.347617	0.00617828	-0.327271		LOC_Os04g27860	11974.m07908 protein 40S ribosomal protein S27, putative, expressed	1.6e-42	At3g61110	T27I15.200; 40S ribosomal protein S27 (ARS27A); K02978 small subunit ribosomal protein S27e	1.9e-40	Q96564	RS27_HORVU 40S ribosomal protein S27 (Manganese efficiency-related protein 1) - Hordeum vulgare (Barley)	6.9e-43	Q5U7K1	S27 ribosomal protein. {Saccharum hybrid cultivar}{Viridiplantae}{Eukaryota}	2.6e-42			ribosome biogenesis;PROTEIN SYNTHESIS;			40S ribosomal protein S27 homolog {Zea mays;}
MZ00024563	9.26503	1.22105		P			F		0.0206682	-0.290083	0.0242232	-0.280332	9.50591e-06	0.497315		LOC_Os02g39300	11972.m09018 protein LUC7 N_terminus domain-containing protein, putative, expressed	7.3e-132	At5g17440	K3M16.10; expressed protein	3.5e-96	Q7TNC4	LC7L2_MOUSE Putative RNA-binding protein Luc7-like 2 (CGI-74 homolog) - Mus musculus (Mouse)	1e-32	Q6K8R4	Putative salt tolerance protein 3. {Oryza sativa}{Viridiplantae}{Eukaryota}	2.9e-130						putative salt tolerance protein 3 {Oryza sativa (japonica cultivar-group);}
MZ00024591	11.6452	6.47059	P			F			3.58137e-06	0.531446	0.000768625	0.397188	0.000149751	-0.435674		LOC_Os01g47780	11971.m10971 protein Fasciclin domain containing protein, expressed	3.3e-72	At2g20520	T13C7.11; fasciclin-like arabinogalactan-protein (FLA6)	1.3e-34	Q8LEJ6	FLA11_ARATH Fasciclin-like arabinogalactan protein 11 precursor - Arabidopsis thaliana (Mouse-ear cress)	1.1e-33	Q5QLS1	Arabinogalactan protein-like. {Oryza sativa}{Viridiplantae}{Eukaryota}	1.7e-70						putative arabinogalactan-like protein {Oryza sativa (japonica cultivar-group);} ^|^GB|BAB90511.1|20161590|AP003760 putative arabinogalactan-like protein {Oryza sativa (japonica cultivar-group);}
MZ00024704	7.66409	3.63603		N			F		0.707681	0.0590276	0.0752882	-0.227728	2.90881e-06	-0.521231		LOC_Os10g34180	11980.m06247 protein Transcription factor BTF3, putative, expressed	3.8e-80	At1g73230	T18K17.10; nascent polypeptide-associated complex (NAC) domain-containing protein; K01527 nascent polypeptide-associated complex subunit beta	3.1e-63	Q64152	BTF3_MOUSE Transcription factor BTF3 (RNA polymerase B transcription factor 3) - Mus musculus (Mouse)	3.6e-39	Q8LNW1	Putative transcription factor. {Oryza sativa}{Viridiplantae}{Eukaryota}	1.5e-78						putative transcription factor {Oryza sativa (japonica cultivar-group);} ^|^GB|AAM91875.1|22094348|AC051632 putative transcription factor {Oryza sativa (japonica cultivar-group);}
MZ00024705	10.7543	3.51356	P			F			0.0156363	0.301712	9.57318e-05	0.450146	0.976204	-0.00535687		LOC_Os10g34180	11980.m06247 protein Transcription factor BTF3, putative, expressed	9.2e-54	At1g17880	F2H15.11; nascent polypeptide-associated complex (NAC) domain-containing protein / BTF3b-like transcription factor, putative; K01527 nascent polypeptide-associated complex subunit beta	6.5e-40	P20290	BTF3_HUMAN Transcription factor BTF3 (RNA polymerase B transcription factor 3) - Homo sapiens (Human)	9.7e-21	Q8LNW1	Putative transcription factor. {Oryza sativa}{Viridiplantae}{Eukaryota}	3.6e-52						putative transcription factor {Oryza sativa (japonica cultivar-group);} ^|^GB|AAM91875.1|22094348|AC051632 putative transcription factor {Oryza sativa (japonica cultivar-group);}
MZ00024744	11.645	1.54774	P			S			0.0275576	0.278339	0.00943717	0.316217	0.312715	-0.135564		LOC_Os09g10600	11979.m04324 protein Enoyl, chloroplast precursor, putative, expressed	8.7e-168	At2g05990	T6P5.19; enoyl-[acyl-carrier protein] reductase [NADH], chloroplast, putative / NADH-dependent enoyl-ACP reductase, putative [EC:1.3.1.9]; K00208 enoyl-[acyl-carrier protein] reductase (NADH)	1.4e-138	P80030	FABI_BRANA Enoyl-[acyl-carrier-protein] reductase [NADH], chloroplast precursor (EC 1.3.1.9) (NADH-dependent enoyl-ACP reductase) - Brassica napus (Rape)	3.8e-138	Q6H5J0	Putative enoyl-ACP reductase. {Oryza sativa}{Viridiplantae}{Eukaryota}	4.4e-166						putative enoyl-ACP reductase {Oryza sativa (japonica cultivar-group);}
MZ00024781	8.46174	1.4498	P			S			0.00226791	0.3708	0.000467972	0.41057	0.229506	-0.158434		LOC_Os02g35140	11972.m08602 protein Auxin response factor 1, putative, expressed	7.4e-25	At4g23980	T32A16.150; auxin-responsive factor (ARF9)	2.9e-11	Q9XED8	ARFI_ARATH Auxin response factor 9 - Arabidopsis thaliana (Mouse-ear cress)	2.6e-10	Q6YVY0	Putative auxin-responsive factor (ARF1). {Oryza sativa}{Viridiplantae}{Eukaryota}	2.9e-23	ARF		TRANSCRIPTION;transcriptional control;mRNA synthesis;RNA synthesis;	Auxin signaling pathway;		putative auxin-responsive factor (ARF1) {Oryza sativa (japonica cultivar-group);}
MZ00024790	9.32462	1.6734	N			S			0.761734	-0.0488096	0.00743405	-0.324886	0.748641	0.0496909		LOC_Os01g52214	11971.m11395 protein NADH-ubiquinone oxidoreductase 20 kDa subunit, mitochondrial precursor, putative, expressed	5e-78	At5g11770	T22P22.160; NADH dehydrogenase (ubiquinone) [EC:1.6.5.3 1.6.99.3]; K03940 NADH dehydrogenase (ubiquinone) Fe-S protein 7	1.6e-75	P42027	NDUS7_BRAOL NADH-ubiquinone oxidoreductase 20 kDa subunit, mitochondrial precursor (EC 1.6.5.3) (EC 1.6.99.3) (Complex I-20kD) (CI-20kD) - Brassica oleracea (Wild cabbage)	6.9e-75	Q8W0E8	Putative NADH2 dehydrogenase (Ubiquinone) chain PSST. {Oryza sativa}{Viridiplantae}{Eukaryota}	2.5e-76			transport facilitation;CELLULAR TRANSPORT, TRANSPORT FACILITATION AND TRANSPORT ROUTES;electron / hydrogen transport;transported compounds (substrates);			putative NADH dehydrogenase (ubiquinone) chain PSST precursor {Oryza sativa (japonica cultivar-group);}
MZ00024805	10.6197	3.19979	N			F			0.00789875	-0.3276	2.09497e-05	-0.485039	0.934724	0.0141889		LOC_Os03g58150	11973.m10727 protein Uncharacterized protein family UPF0005 containing protein, expressed	2.9e-105	At3g63310	MAA21.11; expressed protein	1.6e-93	Q9DA39	TMBI4_MOUSE Transmembrane BAX inhibitor motif-containing protein 4 (Z-protein) - Mus musculus (Mouse)	2.5e-31	Q6F387	Expressed protein. {Oryza sativa}{Viridiplantae}{Eukaryota}	1.5e-103			intracellular signalling;unspecified signal transduction;CELLULAR COMMUNICATION/SIGNAL TRANSDUCTION MECHANISM;protein binding;PROTEIN WITH BINDING FUNCTION OR COFACTOR REQUIREMENT (structural or catalytic);			expressed protein {Oryza sativa (japonica cultivar-group);}
MZ00024840	9.37263	1.36244	P			F			0.0612617	0.241361	1.95329e-05	0.486672	0.441669	0.10682		LOC_Os04g43300	11974.m09294 protein BRCA1 C Terminus domain containing protein, expressed	3.2e-55	At4g21070	F7J7.10; BRCT domain-containing protein / zinc finger (C3HC4-type RING finger) family protein (BRCA1)	9.1e-22				Q7XPZ2	OSJNBa0004N05.16 protein. {Oryza sativa}{Viridiplantae}{Eukaryota}	1.3e-53						OSJNBa0004N05.16 {Oryza sativa (japonica cultivar-group);}
MZ00024853	9.36874	1.6294	N			S			0.00909608	-0.322312	0.026723	-0.276153	0.868401	0.0273793		LOC_Os02g48350	11972.m09869 protein Diacylglycerol acyltransferase family protein, expressed	2.3e-151	At3g51520	F26O13.160; diacylglycerol acyltransferase family	9.4e-103	Q4V9F0	DGAT2_BRARE Diacylglycerol O-acyltransferase 2 (EC 2.3.1.20) (Diglyceride acyltransferase 2) - Brachydanio rerio (Zebrafish) (Danio rerio)	3.3e-28	Q6ZFU0	Putative mono-or diacylglycerol acyltransferase. {Oryza sativa}{Viridiplantae}{Eukaryota}	1.2e-149						putative mono- or diacylglycerol acyltransferase {Oryza sativa (japonica cultivar-group);}
MZ00024892	9.2045	4.10178	P			F			0.0107978	0.315863	1.22796e-06	0.538131	0.849216	-0.0310574		LOC_Os05g51130	11975.m09179 protein ATPase, AAA family protein, expressed	1.3e-17	At3g50930	F18B3.210; AAA-type ATPase family protein	1e-06				Q6L566	Putative AAA-type ATPase. {Oryza sativa}{Viridiplantae}{Eukaryota}	5e-16						putative AAA-type ATPase {Oryza sativa (japonica cultivar-group);}
MZ00024920	9.39782	1.72697	P			F			6.70536e-05	0.46724	0.0488531	0.248841	0.00486452	-0.335803		LOC_Os05g04850	11975.m05016 protein RNA-binding protein 8A, putative, expressed	9.9e-73	At1g51510	F5D21.5; RNA-binding protein, putative	5e-49	Q9Y5S9	RBM8A_HUMAN RNA-binding protein 8A (RNA-binding motif protein 8A) (Ribonucleoprotein RBM8A) (RNA-binding protein Y14) (Binder of OVCA1-1) (BOV-1) - Homo sapiens (Human)	1.9e-33	Q84LL8	Salt tolerance protein 4. {Beta vulgaris}{Viridiplantae}{Eukaryota}	1.1e-57						salt tolerance protein 4 {Beta vulgaris;}
MZ00024979	7.76455	2.02708		N			F		0.00465043	0.346464	0.0408935	0.257325	5.92369e-07	-0.548436		LOC_Os03g16730	11973.m07106 protein expressed protein	7.9e-08															NA
MZ00024992	10.0777	3.58049	N			S			0.000407087	-0.420848	0.0740695	-0.228516	0.0664367	0.23018		LOC_Os05g02880	11975.m04823 protein RNA recognition motif family protein, expressed	2e-136	At2g37340	F3G5.13; splicing factor RSZ33 (RSZ33)	5.1e-79	Q13247	SFRS6_HUMAN Splicing factor, arginine/serine-rich 6 (Pre-mRNA-splicing factor SRP55) - Homo sapiens (Human)	1.2e-29	Q5ZCD9	Putative splicing factor. {Oryza sativa}{Viridiplantae}{Eukaryota}	6.9e-97			TRANSCRIPTION;RNA processing;mRNA processing (splicing, 5'-, 3'-end processing);splicing;			Unknown protein {Oryza sativa (japonica cultivar-group);}
MZ00025009	9.01933	2.08318		P			F		0.319849	-0.138996	0.798348	0.0410435	5.55172e-05	0.459329		11706.m00038	rps19 protein Ribosomal protein S19	1.4e-34	At5g47320	MQL5.18; 40S ribosomal protein S19, mitochondrial precursor; K02965 small subunit ribosomal protein S19	1e-25	P27527	RT19_PETHY Mitochondrial ribosomal protein S19 - Petunia hybrida (Petunia)	9.6e-30	Q8HCN6	Ribosomal protein S19. {Oryza sativa}{Viridiplantae}{Eukaryota}	1e-33						probable ribosomal protein S19 - rice mitochondrion {Oryza sativa;} ^|^GB|BAA11351.1|1877026|D78336 ribosomal protein S19 {Oryza sativa (japonica cultivar-group);} ^|^GB|BAC19887.1|23495406|AB076665 Ribosoma-TRUNCATED-
MZ00025068	10.9582	1.88495	N			S			0.220559	-0.166458	0.00660718	-0.329018	0.102435	0.207392		LOC_Os03g28940	11973.m08164 protein ZIM motif family protein, expressed	2.7e-77	At1g17380	F1L3.3; expressed protein	5.9e-18				Q84R94	Hypothetical protein OSJNBb0041J20.5. {Oryza sativa}{Viridiplantae}{Eukaryota}	1.4e-75	ZIM					unknown protein {Oryza sativa (japonica cultivar-group);}
MZ00025108	8.81842	1.32747	P	N		F	F		2.46483e-07	0.582209	0.00372614	0.348902	3.08086e-05	-0.472456					At2g14830	F26C24.3; expressed protein	3.4e-07	Q20296	HDA6_CAEEL Histone deacetylase 6 - Caenorhabditis elegans	9.9e-16	Q67Y26	MRNA, , clone: RAFL25-17-M10. {Arabidopsis thaliana}{Viridiplantae}{Eukaryota}	1.2e-44						unnamed protein product {Arabidopsis thaliana;}
MZ00025137	10.37	1.47681	P			F			2.46483e-07	0.584807	0.000119918	0.444332	0.0484949	-0.245125		LOC_Os12g35890	11982.m07382 protein Sarcosine oxidase, putative, expressed	6.6e-170	At2g24580	F25P17.12; sarcosine oxidase family protein [EC:1.5.3.1]; K00301 sarcosine oxidase	2e-116	Q9SJA7	SOX_ARATH Probable sarcosine oxidase (EC 1.5.3.1) - Arabidopsis thaliana (Mouse-ear cress)	1.8e-115	Q8RZT1	Putative L-pipecolic acid oxidase. {Oryza sativa}{Viridiplantae}{Eukaryota}	3.1e-149						putative L-pipecolic acid oxidase {Oryza sativa (japonica cultivar-group);}
MZ00025149	10.0858	3.7551	P			F			0.0369811	0.265119	6.78587e-05	0.458477	0.384849	0.11892		LOC_Os03g11450	11973.m06596 protein hypothetical protein	3.6e-75	At5g07950	MXM12.19; expressed protein	9.5e-39				Q8LA67	Hypothetical protein. {Arabidopsis thaliana}{Viridiplantae}{Eukaryota}	6.6e-37						unknown {Arabidopsis thaliana;}
MZ00025163	9.91499	2.68394	P			F			0.0909692	0.220802	1.6158e-06	0.533838	0.0783373	0.221908		LOC_Os07g44330	11977.m08654 protein ATPase, histidine kinase, DNA gyrase B-, and HSP90-like domain containing protein, expressed	5.3e-177	At3g06483	F24P17.1; pyruvate dehydrogenase (lipoamide) kinase (PDHK) [EC:2.7.11.2]; K00898 pyruvate dehydrogenase kinase	2.9e-140	Q9P6P9	PDK_SCHPO [Pyruvate dehydrogenase [lipoamide]] kinase, mitochondrial precursor (EC 2.7.11.2) (Pyruvate dehydrogenase kinase) - Schizosaccharomyces pombe (Fission yeast)	2.2e-70	O82424	Pyruvate dehydrogenase kinase isoform 2 (EC 2.7.1.99). {Zea mays}{Viridiplantae}{Eukaryota}	6.8e-193						pyruvate dehydrogenase kinase isoform 2 {Zea mays;}
MZ00025182	8.5342	2.10105	N			S			0.116376	-0.206806	0.000257548	-0.425765	0.802235	-0.0397319		LOC_Os01g58870	11971.m12028 protein phosphate translocator, putative, expressed	1e-31	At2g25520	F13B15.18; phosphate translocator-related	2.8e-23				Q8S2F4	Phosphate/phosphoenolpyruvate translocator protein-like. {Oryza sativa}{Viridiplantae}{Eukaryota}	5.1e-30			C-compound and carbohydrate transport;CELLULAR TRANSPORT, TRANSPORT FACILITATION AND TRANSPORT ROUTES;transport facilitation;transported compounds (substrates);			similar to phosphate/phosphoenolpyruvate translocator protein {Oryza sativa (japonica cultivar-group);} ^|^GB|BAB86434.1|19571007|AP003221 contains EST AU071043(R10645) similar to phosphate/phosphoenolpyruva-TRUNCATED-
MZ00025262	12.5688	1.38497		P			F		0.0218874	-0.287648	0.045001	-0.252743	7.75686e-05	0.451629		LOC_Os06g44910	11976.m09018 protein Glutaredoxin family protein, expressed	3.1e-53	At5g20500	F7C8.90; glutaredoxin, putative	4.1e-38	Q0DAE4	GRXC8_ORYSA Glutaredoxin-C8 precursor (Glutaredoxin-C4 homolog) - Oryza sativa (Rice)	2e-52	Q67U24	Putative glutaredoxin. {Oryza sativa}{Viridiplantae}{Eukaryota}	1.6e-51						putative glutaredoxin {Oryza sativa (japonica cultivar-group);} ^|^GB|BAD38347.1|51536174|AP005760 putative glutaredoxin {Oryza sativa (japonica cultivar-group);}
MZ00025271	9.73713	2.98336	P			F			0.000394712	0.421817	9.10199e-06	0.501762	0.74973	-0.0495068		LOC_Os02g43470	11972.m09382 protein Glutamate dehydrogenase A, putative, expressed	2.6e-49	At5g18170	MRG7.13; glutamate dehydrogenase (EC 1.4.1.-) 1 (pir||S71217) [EC:1.4.1.3]; K00261 glutamate dehydrogenase (NAD(P)+)	3.9e-49	Q43314	DHE1_ARATH Glutamate dehydrogenase 1 (EC 1.4.1.3) (GDH 1) - Arabidopsis thaliana (Mouse-ear cress)	3.5e-48	Q7XN06	OSJNBb0038F03.5 protein. {Oryza sativa}{Viridiplantae}{Eukaryota}	1.6e-51			amino acid metabolism;assimilation of ammonia, metabolism of the glutamate group;METABOLISM;nitrogen and sulfur metabolism;			OSJNBb0038F03.5 {Oryza sativa (japonica cultivar-group);}
MZ00025316	11.2583	2.25355	P			F			0.00053926	0.413272	2.66265e-05	0.48011	0.75643	-0.0483121		LOC_Os02g08380	11972.m06184 protein expressed protein	4.6e-75	At2g24020	T29E15.22; expressed protein	8.5e-54	Q8GMT0	Y464_SYNP7 UPF0133 protein Synpcc7942_0464 - Synechococcus sp. (strain PCC 7942) (Anacystis nidulans R2)	4.8e-19	Q6ETK1	Hypothetical protein P0544B02.33. {Oryza sativa}{Viridiplantae}{Eukaryota}	2.3e-73						unknown protein {Oryza sativa (japonica cultivar-group);}
MZ00025324	8.92852	3.11556		P			F		0.000780968	-0.40291	0.000461099	-0.411159	7.89895e-06	0.500835		LOC_Os03g02756	11973.m78811 protein 1,3-beta-glucan synthase component bgs3, putative, expressed	1.6e-246	At3g07160	T1B9.18; glycosyl transferase family 48 protein	1.4e-250	O74475	BGS4_SCHPO 1,3-beta-glucan synthase component bgs4 (EC 2.4.1.34) (1,3-beta-D-glucan-UDP glucosyltransferase) - Schizosaccharomyces pombe (Fission yeast)	3.7e-54	Q5VS25	Putative beta 1,3 glucan synthase. {Oryza sativa}{Viridiplantae}{Eukaryota}							putative callose synthase catalytic subunit {Gossypium hirsutum;}
MZ00025326	11.6448	1.88382	P			F			0.0656875	0.237988	5.69385e-05	0.462349	0.375123	-0.120988		LOC_Os05g04630	11975.m04994 protein Aspartic proteinase precursor, putative, expressed	7.6e-163	At1g11910	F12F1.24; aspartyl protease family protein [EC:3.4.23.40]; K08245 phytepsin	2.4e-121	P42211	ASPRX_ORYSA Aspartic proteinase precursor (EC 3.4.23.-) - Oryza sativa (Rice)	5e-162	P42211	Aspartic proteinase precursor (EC 3.4.23.-). {Oryza sativa}{Viridiplantae}{Eukaryota}	3.9e-161			protein degradation;PROTEIN FATE (folding, modification, destination);			aspartic proteinase {Oryza sativa (japonica cultivar-group);}
MZ00025336	11.8241	1.57357		N			F		0.33274	0.135828	0.539347	-0.0901683	8.11202e-06	-0.500175		LOC_Os05g49150	11975.m08985 protein Eukaryotic translation initiation factor 3 subunit 7, putative, expressed	1.8e-105	At4g20980	T13K14.140; eukaryotic translation initiation factor 3 subunit 7, putative / eIF-3 zeta, putative / eIF3d, putative; K03251 translation initiation factor eIF-3 subunit 7	2.1e-89	P56820	IF37_ARATH Eukaryotic translation initiation factor 3 subunit 7 (eIF-3 zeta) (eIF3d) (p66) - Arabidopsis thaliana (Mouse-ear cress)	1.9e-88	Q688X1	Putative eukaryotic translation initiation factor (EIF3d). {Oryza sativa}{Viridiplantae}{Eukaryota}	9e-104						putative eukaryotic translation initiation factor (eIF3d) {Oryza sativa (japonica cultivar-group);}
MZ00025348	9.75405	1.97564		P			F		0.28608	-0.147389	0.869769	0.0277543	8.96024e-07	0.541403		LOC_Os03g56410	11973.m10550 protein expressed protein	1.8e-48	At1g68310	T22E19.6; expressed protein	5e-56	Q9C9G6	U195A_ARATH UPF0195 protein At1g68310 - Arabidopsis thaliana (Mouse-ear cress)	4.5e-55	Q84JZ3	Hypothetical protein At1g68310. {Arabidopsis thaliana}{Viridiplantae}{Eukaryota}	6.9e-58						unknown protein {Arabidopsis thaliana;} ^|^GB|AAO64190.1|28973748|BT005787 unknown protein {Arabidopsis thaliana;}
MZ00025394	8.87561	1.74665		P			S		0.0205029	-0.290513	0.0761631	-0.227013	0.00010752	0.44313		LOC_Os08g17650	11978.m26641 protein Complex 1 protein containing protein, expressed	8.8e-33	At2g39725	T5I7.21; complex 1 family protein / LVR family protein	3.7e-21				Q6Z1L3	Hypothetical protein OSJNBa0091M20.26-1 (Hypothetical protein P0026A08.1-1). {Oryza sativa}{Viridiplantae}{Eukaryota}	3.5e-31						unknown protein {Oryza sativa (japonica cultivar-group);} ^|^GB|BAC99518.1|37806067|AP004556 unknown protein {Oryza sativa (japonica cultivar-group);}
MZ00025439	9.44224	1.99313	P			S			0.00579657	0.338692	0.00179358	0.372373	0.176525	-0.175468		LOC_Os06g49740	11976.m09498 protein expressed protein	8.5e-154	At2g16860	T24I21.30; GCIP-interacting family protein	3.4e-105	Q8AVQ6	SYF2_XENLA Pre-mRNA-splicing factor syf2 - Xenopus laevis (African clawed frog)	4.8e-35	Q5Z7Y7	GCIP-interacting family protein-like. {Oryza sativa}{Viridiplantae}{Eukaryota}	4.3e-152						GCIP-interacting family protein-like {Oryza sativa (japonica cultivar-group);} ^|^GB|BAD53652.1|53792638|AP003634 GCIP-interacting family protein-like {Oryza sativa (japonica cultivar-group);}
MZ00025464	9.3656	1.443	N	P		F	F		3.78375e-05	-0.480081	0.000123606	-0.443289	9.36233e-05	0.446869		LOC_Os07g44230	11977.m08645 protein ribosomal protein L7Ae/L30e/S12e/Gadd45 family protein, putative, expressed	5e-62	At4g01790	T7B11.5; ribosomal protein L7Ae/L30e/S12e/Gadd45 family protein / ribonuclease P-related	3.2e-31				Q7XIX6	RNaseP-associated protein-like. {Oryza sativa}{Viridiplantae}{Eukaryota}	2.5e-60			tRNA synthesis;tRNA processing;RNA synthesis;RNA processing;TRANSCRIPTION;			RNaseP-associated protein-like {Oryza sativa (japonica cultivar-group);}
MZ00025485	7.62514	2.28627	P			F			0.000361094	0.424722	2.39268e-05	0.48202	0.07638	-0.223147		LOC_Os11g39540	11981.m07801 protein 14-3-3, putative, expressed	8.3e-16	At1g34760	F21H2.3; 14-3-3 protein GF14 omicron (GRF11)	7.6e-11	Q2R1D5	14338_ORYSA Putative 14-3-3-like protein GF14-H (G-box factor 14-3-3 homolog H) - Oryza sativa (Rice)	5.5e-15	Q56ZM0	Hypothetical protein At1g22300 (Fragment). {Arabidopsis thaliana}{Viridiplantae}{Eukaryota}	3.1e-09			protein binding;modification;regulator of receptor activity;neuron;animal hormonal regulation;effect on homeostasis (e.g. metabolism or electrolyte homeostasis);enzymatic activity regulation / enzyme regulator;homeostasis of metal ions (Na, K, Ca etc.);transmembrane signal transduction;animal sensory mechanisms;animal cell type;peptide binding;fatty acid binding (e.g. acyl-carrier protein);calciu…			NA
MZ00025632	10.2219	1.46721	N	P		F	F		2.03668e-05	-0.493028	0.0250333	-0.278894	1.01862e-06	0.53947		LOC_Os05g43230	11975.m08451 protein papain-like cysteine peptidase XBCP3, putative, expressed	9.8e-78	At1g09850	F21M12.24; cysteine protease, papain-like (XBCP3)	3.9e-56	P43297	RD21A_ARATH Cysteine proteinase RD21a precursor (EC 3.4.22.-) (RD21) - Arabidopsis thaliana (Mouse-ear cress)	1.1e-37	Q6L4X7	Hypothetical protein OSJNBb0108E17.2. {Oryza sativa}{Viridiplantae}{Eukaryota}	4.9e-76						hypothetical protein {Oryza sativa (japonica cultivar-group);}
MZ00025671	10.7449	2.24701		P			F		0.00652451	-0.334468	0.000123606	-0.443352	2.6329e-05	0.475748		LOC_Os04g51280	11974.m10024 protein DAG protein, chloroplast precursor, putative, expressed	4.6e-98	At2g33430	F4P9.20; plastid developmental protein DAG, putative	1.3e-80	Q38732	DAG_ANTMA DAG protein, chloroplast precursor - Antirrhinum majus (Garden snapdragon)	7.9e-35	Q7X6N4	OSJNBa0041A02.8 protein. {Oryza sativa}{Viridiplantae}{Eukaryota}	2.3e-96						OSJNBa0041A02.8 {Oryza sativa (japonica cultivar-group);}
MZ00025740	10.025	1.20863		P			F		0.563178	-0.0859672	0.562865	0.085426	1.92595e-05	0.482744		LOC_Os01g02090	11971.m06851 protein expressed protein	3.8e-167	At1g26110	F28B23.21; expressed protein	6.1e-60	Q566L7	LS14B_XENTR LSM14 protein homolog B (Protein FAM61B homolog) - Xenopus tropicalis (Western clawed frog) (Silurana tropicalis)	3.2e-11	Q657T0	Hypothetical protein P0439B06.21. {Oryza sativa}{Viridiplantae}{Eukaryota}	1.5e-165						unknown protein {Oryza sativa (japonica cultivar-group);}
MZ00025796	8.36948	2.72539	P			F			0.00663133	0.333869	8.91303e-05	0.451781	0.0537848	-0.240258		LOC_Os05g46490	11975.m08772 protein mov34 family protein, putative, expressed	3.1e-21							Q5TKN7	Hypothetical protein OJ1362_G11.20. {Oryza sativa}{Viridiplantae}{Eukaryota}	2.9e-19						unknown protein {Oryza sativa (japonica cultivar-group);}
MZ00025801	7.86647	1.50051	P			F			1.46749e-06	0.547799	6.77487e-07	0.548066	0.00427928	-0.340384		LOC_Os05g44340	11975.m08560 protein Heat shock protein 101, putative, expressed	0	At1g74310	F1O17.2; heat shock protein 101 (HSP101)	0	Q6F2Y7	HS101_ORYSA Heat shock protein 101 - Oryza sativa (Rice)	0	Q9S822	Heat shock protein HSP101 (Heat shock protein 101). {Zea mays}{Viridiplantae}{Eukaryota}	0						heat shock protein HSP101 {Zea mays;} ^|^GB|AAD25223.1|4584957|AF077337 heat shock protein 101 {Zea mays;}
MZ00025819	10.0113	1.84977	P			F			0.00630817	0.335553	5.31169e-06	0.512849	0.130261	-0.194164		LOC_Os02g09359	11972.m06232 protein Protein kinase domain containing protein, expressed	1.7e-157	At3g15890	MVC8.1; protein kinase family protein	3.6e-110	Q94F62	BAK1_ARATH BRASSINOSTEROID INSENSITIVE 1-associated receptor kinase 1 precursor (EC 2.7.11.1) (BRI1-associated receptor kinase 1) (Somatic embryogenesis receptor-like kinase 3) - Arabidopsis thaliana (Mouse-ear cress)	1.1e-67	Q6ZIG4	Receptor protein kinase PERK1-like protein. {Oryza sativa}{Viridiplantae}{Eukaryota}	6.6e-156						receptor protein kinase PERK1-like protein {Oryza sativa (japonica cultivar-group);} ^|^GB|BAD15416.1|46390040|AP003990 receptor protein kinase PERK1-like protein {Oryza sativa (japonica cultivar-group);} -TRUNCATED-
MZ00025825	7.74637	2.74777	N			F			0.118274	-0.205848	9.42678e-05	-0.450546	0.559694	-0.0838579																			NA
MZ00025862	8.99103	2.85052	P			F			1.44869e-06	0.548971	6.77487e-07	0.548202	0.00139943	-0.375049		LOC_Os05g02220	11975.m04758 protein ACT domain-containing protein, putative, expressed	1.7e-171	At2g39570	F12L6.23; ACT domain-containing protein	1.4e-91	Q9UQ35	SRRM2_HUMAN Serine/arginine repetitive matrix protein 2 (Serine/arginine-rich splicing factor-related nuclear matrix protein of 300 kDa) (Ser/Arg-related nuclear matrix protein) (SR-related nuclear matrix protein of 300 kDa) (Splicing coactivator subunit SRm300) (300 kDa nuclear matrix antigen) - Homo sapiens (Human)	1.1e-07	Q75L16	Hypothetical protein OSJNBb0041A22.4. {Oryza sativa}{Viridiplantae}{Eukaryota}	6.8e-170						'unknown protein, contains ACT domain, PF01842' {Oryza sativa (japonica cultivar-group);}
MZ00025863	9.24854	1.37868		P			S		0.922802	-0.0172425	0.612466	-0.0757316	0.00532842	0.332456		LOC_Os03g16740	11973.m07107 protein Protein kinase APK1B, chloroplast precursor, putative, expressed	2e-184	At2g28930	F8N16.1; protein kinase (APK1b) [EC:2.7.1.-]; K00924	6.8e-132	P46573	APK1B_ARATH Protein kinase APK1B, chloroplast precursor (EC 2.7.11.1) - Arabidopsis thaliana (Mouse-ear cress)	6.1e-131	Q5JM84	Hypothetical protein P0698H10.18 (Hypothetical protein P0518C01.44). {Oryza sativa}{Viridiplantae}{Eukaryota}	6.6e-140		RLCK-VIIa;RLCK-VIIa;				putative serine/threonine-specific protein kinase {Oryza sativa (japonica cultivar-group);} ^|^GB|BAB63697.1|15290002|AP003277 putative serine/threonine-specific protein kinase {Oryza sativa (japonica -TRUNCATED-
MZ00025896	7.96878	1.47867		P			F		0.000504303	-0.414909	0.00804031	-0.322117	5.40682e-05	0.459924		LOC_Os01g50760	11971.m11257 protein Farnesyl pyrophosphate synthetase, putative, expressed	2.7e-10	At4g17190	FCAALL.91; farnesyl pyrophosphate synthetase 2 (FPS2) / FPP synthetase 2 / farnesyl diphosphate synthase 2	3.6e-07	P49353	FPPS_MAIZE Farnesyl pyrophosphate synthetase (FPP synthetase) (FPS) (Farnesyl diphosphate synthetase) [Includes: Dimethylallyltranstransferase (EC 2.5.1.1); Geranyltranstransferase (EC 2.5.1.10)] - Zea mays (Maize)	3.5e-08	O04882	Farnesyl pyrophosphate synthase (EC 2.5.1.1) (EC 2.5.1.10) (Farnesyl diphosphate synthase) (Putative farnesyl pyrophosphate synthetase). {Oryza sativa}{Viridiplantae}{Eukaryota}	1.3e-08			lipid, fatty acid and isoprenoid metabolism;METABOLISM;			NA
MZ00025926	8.47949	1.58296		P			S		0.182463	-0.179451	0.431451	-0.112105	0.000395977	0.411036		LOC_Os12g29660	11982.m06780 protein DEAD/DEAH box helicase family protein, expressed	1.9e-229	At4g16630	FCAALL.424; DEAD/DEAH box helicase, putative (RH28)	2.2e-174	Q9ZRZ8	RH28_ARATH DEAD-box ATP-dependent RNA helicase 28 (EC 3.6.1.-) - Arabidopsis thaliana (Mouse-ear cress)	1.9e-173	Q9ZRZ8	RNA helicase. {Arabidopsis thaliana}{Viridiplantae}{Eukaryota}	1.5e-172			TRANSCRIPTION;mRNA synthesis;mRNA processing (splicing, 5'-, 3'-end processing);splicing;RNA processing;RNA synthesis;			RNA helicase RH28 [imported] - Arabidopsis thaliana {Arabidopsis thaliana;} ^|^GB|CAA09214.1|3776027|ATH010475 RNA helicase {Arabidopsis thaliana;}
MZ00025948	7.8533	1.557	N			S			0.0255942	-0.281288	0.00176461	-0.373069	0.911882	-0.0186254		LOC_Os01g74170	11971.m13444 protein hypothetical protein	2.9e-34	At3g48210	T24C20.90; expressed protein	1.3e-13				Q65XW0	Hypothetical protein P0016H04.8. {Oryza sativa}{Viridiplantae}{Eukaryota}	3.6e-29						hypothetical protein {Oryza sativa (japonica cultivar-group);} ^|^GB|BAB63693.1|15289998|AP003277 hypothetical protein {Oryza sativa (japonica cultivar-group);}
MZ00025950	8.12539	1.53464		P			F		0.14798	-0.192985	0.865756	-0.0284715	2.7998e-05	0.474455		LOC_Os03g02750	11973.m05815 protein Subtilisin N-terminal Region family protein, expressed	7.8e-49	At2g04160	F3L12.2; subtilisin-like protease (AIR3)	1.5e-15	Q9LLL8	XSP1_ARATH Xylem serine proteinase 1 precursor (EC 3.4.21.-) (AtXSP1) (Cucumisin-like protein) - Arabidopsis thaliana (Mouse-ear cress)	2.4e-12	Q8H047	Putative serine protease. {Oryza sativa}{Viridiplantae}{Eukaryota}	4e-47			PROTEIN FATE (folding, modification, destination);protein degradation;			Putative serine protease {Oryza sativa (japonica cultivar-group);}
MZ00025963	11.0239	2.20059	N	P		S	S		0.00010944	-0.456309	0.00332015	-0.35246	0.00269073	0.35506		LOC_Os04g44530	11974.m09412 protein expressed protein	3e-144	At1g73390	T9L24.40; expressed protein	5.3e-111				Q7XKI9	OSJNBa0038O10.19 protein. {Oryza sativa}{Viridiplantae}{Eukaryota}	1.5e-142						OSJNBa0038O10.19 {Oryza sativa (japonica cultivar-group);}
MZ00025966	10.1814	1.68227	P			S			0.662528	0.0672131	0.000283299	0.423285	0.00884999	0.314624		LOC_Os12g36670	11982.m07452 protein Leucine Rich Repeat family protein, expressed	2.6e-49	At5g27920	F14I23.80; F-box protein family	1.1e-21				Q8GZ31	Hypothetical protein At5g27920/F14I23_80 (At5g27920). {Arabidopsis thaliana}{Viridiplantae}{Eukaryota}	7.3e-20						unknown protein {Arabidopsis thaliana;} ^|^GB|AAO64875.1|29028992|BT005940 At5g27920 {Arabidopsis thaliana;}
MZ00025992	9.94615	1.64123		N			F		0.0371112	0.264958	0.191424	0.173715	2.403e-09	-0.632144		LOC_Os07g32460	11977.m07511 protein SH3 domain-containing protein 3, putative, expressed	5e-165	At4g18060	F15J5.30; SH3 domain-containing protein 3 (SH3P3)	4.2e-116				Q8LIJ9	Putative SH3(Src homology) domain-containing protein. {Oryza sativa}{Viridiplantae}{Eukaryota}	2.5e-163						putative SH3(Src homology) domain-containing protein {Oryza sativa (japonica cultivar-group);}
MZ00026003	10.2588	1.37877	N			F			0.0336245	-0.269622	7.30209e-06	-0.506291	0.667331	0.0641646		LOC_Os02g10510	11972.m06349 protein Ubiquitin family protein, expressed	1.7e-187	At3g13235	MDC11.10; ubiquitin family protein	1.2e-148	Q10255	YD27_SCHPO Hypothetical protein C56F8.07 in chromosome I - Schizosaccharomyces pombe (Fission yeast)	1.2e-56	Q6H734	Putative DNA-damage inducible protein. {Oryza sativa}{Viridiplantae}{Eukaryota}	8.6e-186						putative DNA-damage inducible protein {Oryza sativa (japonica cultivar-group);}
MZ00026127	9.23403	1.84688	P			F			0.00365124	0.355056	1.95922e-09	0.633502	0.103052	0.20707		LOC_Os01g60020	11971.m12134 protein No apical meristem protein, expressed	2.7e-118	At5g08790	T2K12.21; No apical meristem (NAM) protein family	1.4e-67	Q52QH4	NAC68_ORYSA NAC domain-containing protein 68 (ONAC068) - Oryza sativa (Rice)	1.7e-117	Q52QH4	NAC protein. {Oryza sativa}{Viridiplantae}{Eukaryota}	1.4e-116	NAC					development regulation gene OsNAC4 {Oryza sativa (japonica cultivar-group);} ^|^GB|BAA89798.1|6730938|AB028183 OsNAC4 protein {Oryza sativa;}
MZ00026142	7.93234	1.81165	P			S			0.00294474	0.362239	0.0819656	0.223164	0.160808	-0.181496		LOC_Os03g29470	11973.m08220 protein Transcription initiation factor IID, 31kD subunit family protein, expressed	1.8e-80	At1g54140	F15I1.24; transcription initiation factor IID (TFIID) 31 kDa subunit (TAFII-31) family protein; K03133 transcription initiation factor TFIID subunit D7	2.2e-48	Q6NZA9	TAF9B_MOUSE Transcription initiation factor TFIID subunit 9B (Transcription initiation factor TFIID subunit 9-like protein) (Transcription-associated factor TAFII31L) - Mus musculus (Mouse)	1.6e-18	Q84MQ7	Putative transcription initiation factor. {Oryza sativa}{Viridiplantae}{Eukaryota}	4.9e-80						putative transcription initiation factor {Oryza sativa (japonica cultivar-group);}
MZ00026152	9.52246	2.55747		P			F		0.017253	-0.297456	0.0316957	-0.268617	1.03025e-07	0.575836		LOC_Os04g43922	11974.m35549 protein Exosome complex exonuclease RRP4, putative, expressed	2.7e-54	At1g03360	F15K9.4; exonuclease family protein [EC:3.1.13.-]; K03679 RNA-binding protein Rrp4 and related proteins	5e-33				Q7XUA1	OSJNBa0019D11.5 protein. {Oryza sativa}{Viridiplantae}{Eukaryota}	1.4e-52						OSJNBa0019D11.5 {Oryza sativa (japonica cultivar-group);}
MZ00026213	10.2059	3.84458		P			F		0.0218548	-0.287771	0.41433	-0.115682	8.95577e-05	0.448055		LOC_Os04g55040	11974.m10396 protein Vacuolar ATP synthase subunit D 1, putative, expressed	3e-126	At3g58730	T20N10.80; vacuolar ATP synthase subunit D (VATD) / V-ATPase D subunit / vacuolar proton pump D subunit (VATPD) [EC:3.6.3.14]; K02149 V-type H+-transporting ATPase subunit D	4.5e-103	Q9XGM1	VATD_ARATH Vacuolar ATP synthase subunit D (EC 3.6.3.14) (V-ATPase D subunit) (Vacuolar proton pump D subunit) - Arabidopsis thaliana (Mouse-ear cress)	4e-102	Q7XJX6	OSJNBa0063C18.17 protein (OSJNBa0033G05.3 protein). {Oryza sativa}{Viridiplantae}{Eukaryota}	1.5e-124			transport facilitation;transport ATPases;SUBCELLULAR LOCALIZATION;vacuole or lysosome;CELLULAR TRANSPORT, TRANSPORT FACILITATION AND TRANSPORT ROUTES;			OSJNBa0063C18.17 {Oryza sativa (japonica cultivar-group);} ^|^GB|CAD41902.2|38344879|OSJN00009 OSJNBa0033G05.3 {Oryza sativa (japonica cultivar-group);}
MZ00026256	10.5903	1.56539		P			F		0.228512	-0.163912	0.809993	-0.0388646	8.64941e-05	0.448881		LOC_Os07g42600	11977.m08492 protein Alanine aminotransferase 2, putative, expressed	2.6e-186	At1g72330	T10D10.20; alanine aminotransferase, putative [EC:2.6.1.2]; K00814 alanine transaminase	3e-164	P34106	ALA2_PANMI Alanine aminotransferase 2 (EC 2.6.1.2) (GPT) (Glutamic--pyruvic transaminase 2) (Glutamic--alanine transaminase 2) (ALAAT-2) - Panicum miliaceum (Proso millet) (Broomcorn millet)	8.1e-162	Q5GAQ3	Putative alanine aminotransferase. {Zea mays}{Viridiplantae}{Eukaryota}	2.8e-193						putative alanine aminotransferase {Oryza sativa (japonica cultivar-group);} ^|^GB|BAC79866.1|33146868|AP004308 putative alanine aminotransferase {Oryza sativa (japonica cultivar-group);}
MZ00026276	9.17815	2.38873	P	N		S	S		0.00126051	0.388707	0.00277005	0.358432	0.00923156	-0.313066		LOC_Os02g16040	11972.m06847 protein Ubiquitin-conjugating enzyme E2-17 kDa, putative, expressed	5.7e-77	At1g64230	F22C12.2; ubiquitin-conjugating enzyme, putative [EC:6.3.2.19]	3.2e-77	P35133	UBC10_ARATH Ubiquitin-conjugating enzyme E2-17 kDa 10/12 (EC 6.3.2.19) (Ubiquitin-protein ligase 10/12) (Ubiquitin carrier protein 10/12) - Arabidopsis thaliana (Mouse-ear cress)	1.3e-75	Q94F47	At1g64230/F22C12_17 (Ubiquitin conjugating enzyme UBC9A). {Arabidopsis thaliana}{Viridiplantae}{Eukaryota}	2.2e-75			CELL FATE;meiosis;modification by ubiquitination, deubiquitination;cytoplasm;cell growth / morphogenesis;nucleus;nuclear division;mitotic cell cycle;protein degradation;protein modification;CELL CYCLE AND DNA PROCESSING;mitotic cell cycle and cell cycle control;cell cycle;nuclear and chromosomal cycle;SUBCELLULAR LOCALIZATION;BIOGENESIS OF CELLULAR COMPONENTS;PROTEIN FATE (folding, modification, …			At1g64230/F22C12_17 {Arabidopsis thaliana;} ^|^GB|AAM11574.1|20136192|AF480945 ubiquitin conjugating enzyme UBC9A {Arabidopsis thaliana;} ^|^GB|AAK60309.1|14326529|AF385718 At1g64230/F22C12_17 {Arabidopsis t-TRUNCATED-
MZ00026287	8.35754	1.36619		N			F		0.0699044	0.234527	0.963987	-0.00791876	5.40909e-06	-0.508193		LOC_Os03g59080	11973.m10809 protein acyl-activating enzyme 18, putative, expressed	3.5e-111	At1g55320	F7A10.14; acyl-activating enzyme 18 (AAE18)	9.6e-91	Q99NB1	ACS2L_MOUSE Acetyl-coenzyme A synthetase 2-like, mitochondrial precursor (EC 6.2.1.1) (Acetate--CoA ligase 2) (Acetyl-CoA synthetase 2) (AceCS2) (Acyl-CoA synthetase short-chain family member 1) - Mus musculus (Mouse)	1.5e-08	Q75HI7	Putative acyl-activating enzyme. {Oryza sativa}{Viridiplantae}{Eukaryota}	1.8e-109						putative acyl-activating enzyme {Oryza sativa (japonica cultivar-group);}
MZ00026306	10.8513	3.68031	P			S			0.208961	0.170328	0.00010632	0.447498	0.847286	0.0313908		LOC_Os02g03260	11972.m05676 protein homoaconitate hydratase family protein, expressed	5.8e-242	At4g13430	T9E8.170; aconitase family protein / aconitate hydratase family protein	2.8e-213	Q8TVF2	LEU21_METKA 3-isopropylmalate dehydratase large subunit 1 (EC 4.2.1.33) (Isopropylmalate isomerase 1) (Alpha-IPM isomerase 1) (IPMI 1) - Methanopyrus kandleri	4.7e-92	Q6Z702	Putative 3-isopropylmalate dehydratase large subunit. {Oryza sativa}{Viridiplantae}{Eukaryota}	2.9e-240			ENERGY;tricarboxylic-acid pathway (citrate cycle, Krebs cycle, TCA cycle);C-compound and carbohydrate metabolism;METABOLISM;			putative 3-isopropylmalate dehydratase large subunit {Oryza sativa (japonica cultivar-group);}
MZ00026317	9.1366	1.61734	P			S			0.0866431	0.223514	0.00130154	0.382038	0.840818	0.0325764		LOC_Os01g43870	11971.m10647 protein NLI interacting factor-like phosphatase family protein, expressed	1.8e-167	At5g46410	MPL12.21; expressed protein	1.5e-70	O14595	CTDS2_HUMAN Carboxy-terminal domain RNA polymerase II polypeptide A small phosphatase 2 (EC 3.1.3.16) (Small CTD phosphatase 2) (SCP2) (Nuclear LIM interactor-interacting factor 2) (NLI-interacting factor 2) (Protein OS-4) - Homo sapiens (Human)	2.8e-36	Q8GYV2	Hypothetical protein At5g46410/MPL12_21. {Arabidopsis thaliana}{Viridiplantae}{Eukaryota}	1.1e-68						putative HSPC058 {Oryza sativa (japonica cultivar-group);}
MZ00026362	9.65957	1.39838	P			F			0.43392	0.113021	8.48518e-05	0.453048	0.00989792	0.310486		LOC_Os08g03390	11978.m04482 protein Step II splicing factor, putative, expressed	4.7e-153	At1g65660	F5I14.19; zinc knuckle (CCHC-type) family protein	5.3e-132	Q5KII3	SLU7_CRYNE Pre-mRNA-splicing factor SLU7 - Cryptococcus neoformans (Filobasidiella neoformans)	2.5e-54	Q6ZK48	Putative step II splicing factor SLU7. {Oryza sativa}{Viridiplantae}{Eukaryota}	2.4e-151			TRANSCRIPTION;mRNA processing (splicing, 5'-, 3'-end processing);RNA processing;splicing;			putative step II splicing factor SLU7 {Oryza sativa (japonica cultivar-group);}
MZ00026391	9.40429	1.24862		N			F		0.174172	0.182538	0.508561	-0.0964888	4.00197e-05	-0.466528		LOC_Os08g39070	11978.m07890 protein COP9 signalosome complex subunit 6a, putative, expressed	2.5e-154	At5g56280	K24C1.10; COP9 complex subunit 6 CSN6, putative	2.5e-125	Q8W206	CSN6A_ARATH COP9 signalosome complex subunit 6a (Signalosome subunit 6a) (AtCSN6a) - Arabidopsis thaliana (Mouse-ear cress)	2.3e-124	Q6ZKM2	Putative COP9 complex subunit 6. {Oryza sativa}{Viridiplantae}{Eukaryota}	1.3e-152				Phytochrome signaling pathway;		putative COP9 complex subunit 6 {Oryza sativa (japonica cultivar-group);}
MZ00026392	9.78405	2.28841	P			F			0.000701842	0.405752	8.04655e-10	0.646376	0.720165	-0.0547239		LOC_Os02g03280	11972.m05678 protein Bax inhibitor-1, putative, expressed	3e-110	At5g47120	K14A3.7; Bax inhibitor-1 (BI-1), putative	2.5e-93	Q9MBD8	BI1_ORYSA Bax inhibitor 1 (BI-1) (OsBI-1) - Oryza sativa (Rice)	1.9e-109	Q9MBD8	Bax inhibitor-1 (BI-1) (OsBI-1). {Oryza sativa}{Viridiplantae}{Eukaryota}	1.5e-108						Bax inhibitor-1 (BI-1) (OsBI-1). {Oryza sativa;} ^|^GB|BAD08006.1|41053062|AP005311 Bax inhibitor-1 (BI-1) (OsBI-1) {Oryza sativa (japonica cultivar-group);} ^|^GB|BAA89540.3|7209772|AB025926 Bax inhibitor-1-TRUNCATED-
MZ00026401	9.12996	1.7923		P			S		0.464571	-0.106568	0.420297	0.114475	0.00181391	0.366989		LOC_Os03g03650	11973.m05898 protein DNA polymerase delta small subunit, putative, expressed	9.6e-27	At2g42120	T24P15.3; DNA polymerase delta small subunit-related [EC:2.7.7.7]; K02328 DNA polymerase delta, subunit B	5.5e-20	Q9LRE5	DPOD2_ORYSA DNA polymerase delta small subunit (EC 2.7.7.7) - Oryza sativa (Rice)	6.3e-26	Q9LRE5	DNA polymerase delta small subunit (EC 2.7.7.7). {Oryza sativa}{Viridiplantae}{Eukaryota}	4.9e-25						DNA polymerase delta small subunit (EC 2.7.7.7). {Oryza sativa;} ^|^GB|BAA99574.1|9188572|AB037900 OsPol delta small subunit {Oryza sativa (japonica cultivar-group);}
MZ00026499	10.0333	1.61952	P			F			8.99569e-06	0.51084	0.00642687	0.329968	0.000371543	-0.412833		LOC_Os09g12600	11979.m04522 protein Triose phosphate/phosphate translocator, non-green plastid, chloroplast precursor, putative, expressed	3.1e-163	At5g33320	F19N2.40; triose phosphate/phosphate translocator, putative	6.3e-129	P52178	TPT2_BRAOB Triose phosphate/phosphate translocator, non-green plastid, chloroplast precursor (CTPT) - Brassica oleracea var. botrytis (Cauliflower)	8e-129	P93642	Phosphate/phosphoenolpyruvate translocator. {Zea mays}{Viridiplantae}{Eukaryota}	9.8e-201			plastid;chloroplast transport;transport facilitation;CELLULAR TRANSPORT, TRANSPORT FACILITATION AND TRANSPORT ROUTES;chloroplast;transported compounds (substrates);phosphotransferase system;BIOGENESIS OF CELLULAR COMPONENTS;C-compound and carbohydrate transport;transport routes;			glucose-6-phosphate/phosphate-translocator precursor homolog - maize {Zea mays;} ^|^GB|AAB40649.1|1778147|ZMU66403 phosphate/phosphoenolpyruvate translocator precursor {Zea mays;}
MZ00026530	9.69742	3.03549	P			F			0.0320013	0.271793	2.49039e-07	0.56595	0.162547	0.180784		LOC_Os02g39830	11972.m09069 protein Enhancer of rudimentary family protein, expressed	2.2e-45	At5g10810	T30N20.80; enhancer of rudimentary	6.7e-38	Q96319	ERH_ARATH Enhancer of rudimentary homolog - Arabidopsis thaliana (Mouse-ear cress)	6e-37	Q7XT81	OSJNBa0029H02.7 protein. {Oryza sativa}{Viridiplantae}{Eukaryota}	5.8e-45			mitotic cell cycle and cell cycle control;CELL CYCLE AND DNA PROCESSING;cell cycle;			OSJNBa0029H02.7 {Oryza sativa (japonica cultivar-group);}
MZ00026534	8.67435	2.67296	P			S			0.16294	0.186932	0.00193408	0.369987	0.188052	-0.171609		LOC_Os03g12910	11973.m06738 protein Squalene monooxygenase, putative, expressed	1.2e-161	At1g58440	X7J.8; squalene monooxygenase, putative / squalene epoxidase, putative [EC:1.14.99.7]; K00511 squalene monooxygenase	1.3e-142	O48651	ERG1_PANGI Squalene monooxygenase (EC 1.14.99.7) (Squalene epoxidase) (SE) - Panax ginseng (Korean ginseng)	1.9e-143	Q8GTX7	Putative Squalene monooxygenase. {Oryza sativa}{Viridiplantae}{Eukaryota}	4.8e-160			biosynthesis of derivatives of homoisopentenyl pyrophosphate;secondary metabolism;METABOLISM;			Putative Squalene monooxygenase {Oryza sativa (japonica cultivar-group);}
MZ00026541	9.06954	2.08369	P			F			4.4031e-05	0.476839	0.100547	0.212193	0.24762	-0.152981		LOC_Os07g36090	11977.m07862 protein ribosomal protein L28 containing protein, expressed	4.3e-88	At4g31460	F3L17.30; ribosomal protein L28 family protein	1e-66	P36525	RM24_YEAST 60S ribosomal protein L24, mitochondrial precursor (YmL14/YmL24) - Saccharomyces cerevisiae (Baker's yeast)	2.1e-11	Q6ZL47	Hypothetical protein OJ1582_D10.20. {Oryza sativa}{Viridiplantae}{Eukaryota}	1.7e-86			ribosome biogenesis;PROTEIN SYNTHESIS;			unknown protein {Oryza sativa (japonica cultivar-group);}
MZ00026545	8.43497	4.34574	N	P		S	S		0.00501778	-0.344021	0.0228683	-0.28283	0.00145264	0.373718																			NA
MZ00026568	7.99431	1.72277		N			F		0.583663	-0.0822267	0.153838	-0.187598	1.98174e-05	-0.48212																			NA
MZ00026585	7.80489	2.05747		N			F		0.0233194	0.285129	0.850113	-0.031386	9.36233e-05	-0.44689		LOC_Os02g51100	11972.m10144 protein anion-transporting ATPase family protein, putative, expressed	6.5e-76	At3g10350	F14P13.5; anion-transporting ATPase family protein	2.2e-71	Q58542	ARSA_METJA Putative arsenical pump-driving ATPase (EC 3.6.3.16) (Arsenite-translocating ATPase) (Arsenical resistance ATPase) (Arsenite-transporting ATPase) - Methanococcus jannaschii	1.3e-34	Q5XF80	At5g60730. {Arabidopsis thaliana}{Viridiplantae}{Eukaryota}	1.3e-65						arsenite translocating ATPase-like protein {Arabidopsis thaliana;}
MZ00026623	10.0988	1.39668	N			F			8.04128e-06	-0.513635	0.000409474	-0.414328	0.00707944	0.322752		LOC_Os03g49520	11973.m78887 protein pinin/SDK/memA/ protein conserved region containing protein, expressed	8.1e-78	At1g15200	F9L1.14; protein-protein interaction regulator family protein	6.3e-49				Q75I82	Expressed protein (With alternative splicing). {Oryza sativa}{Viridiplantae}{Eukaryota}	4.1e-76						expressed protein (with alternative splicing) {Oryza sativa (japonica cultivar-group);} ^|^GB|AAT85318.1|50881473|AC091670 pinin/SDK/memA/ protein conserved region containing protein {Oryza sativa (japonica -TRUNCATED-
MZ00026656	11.4618	3.55449		N			F		0.0338637	0.269177	0.208952	0.167868	4.35366e-05	-0.464469		LOC_Os12g09700	11982.m04954 protein jasmonate-induced protein, putative, expressed	1.7e-91	At1g19715	F6F9.6; jacalin lectin family protein	1e-12	P24120	SALT_ORYSA Salt stress-induced protein (Salt protein) (Protein lectin-like) (Protein mannose-binding lectin) - Oryza sativa (Rice)	4.3e-24	Q9LL87	Beta-glucosidase aggregating factor. {Zea mays}{Viridiplantae}{Eukaryota}	1.2e-108						beta-glucosidase aggregating factor precursor {Zea mays;}
MZ00026683	10.2929	1.41711	P			F			0.00196755	0.375293	1.95329e-05	0.486609	0.205125	0.165897		LOC_Os02g34560	11972.m08545 protein Neutral/alkaline invertase, putative, expressed	9.8e-89	At1g22650	T22J18.18; beta-fructofuranosidase, putative / invertase, putative / saccharase, putative / beta-fructosidase, putative	2.4e-81				Q69T31	Putative alkaline/neutral invertase. {Oryza sativa}{Viridiplantae}{Eukaryota}	5e-87			glycolysis and gluconeogenesis;ENERGY;C-compound and carbohydrate metabolism;METABOLISM;			OSJNBa0084A10.15 {Oryza sativa (japonica cultivar-group);}
MZ00026730	8.06928	1.37388		P			F		0.509174	-0.0972756	0.919933	-0.017476	8.04328e-06	0.500368		LOC_Os02g44230	11972.m09465 protein trehalose-phosphatase family protein, expressed	1.4e-78	At5g51460	MFG13.17; trehalose-6-phosphate phosphatase (TPPA)	1.9e-59	Q10850	Y2006_MYCTU Hypothetical glycosyl hydrolase Rv2006/MT2062 (EC 3.2.1.-) - Mycobacterium tuberculosis	4.3e-18	Q75WV3	Trehalose-6-phosphate phosphatase. {Oryza sativa}{Viridiplantae}{Eukaryota}	7.1e-77			METABOLISM;C-compound and carbohydrate metabolism;ENERGY;metabolism of energy reserves (e.g. glycogen, trehalose);			trehalose-6-phosphate phosphatase {Oryza sativa (japonica cultivar-group);} ^|^GB|BAD25622.1|49388498|AP004883 trehalose-6-phosphate phosphatase {Oryza sativa (japonica cultivar-group);} ^|^GB|BA-TRUNCATED-
MZ00026772	10.4262	1.54021	N	P		S	S		0.000752863	-0.403903	0.321233	-0.136834	0.000437115	0.408425		LOC_Os08g04390	11978.m26570 protein bHLH transcription factor, putative, expressed	5.7e-109	At5g54680	MRB17.17; bHLH protein	5.4e-52				Q6ZKI8	Helix-loop-helix-like protein. {Oryza sativa}{Viridiplantae}{Eukaryota}	3.3e-106	bHLH					helix-loop-helix-like protein {Oryza sativa (japonica cultivar-group);}
MZ00026791	9.3398	2.16445		N			F		0.055414	0.246282	0.942377	0.0126677	2.40317e-08	-0.596868		LOC_Os07g18100	11977.m06250 protein hypothetical protein	2.3e-06							Q6F2U2	Putative polyprotein. {Oryza sativa}{Viridiplantae}{Eukaryota}	1.1e-72						OSJNBa0089N06.16 {Oryza sativa (japonica cultivar-group);}
MZ00026798	7.82457	2.26817		N			F		0.0121606	0.311462	0.668923	0.0653619	1.30862e-06	-0.535017		LOC_Os05g39310	11975.m08110 protein Pyruvate decarboxylase isozyme 1, putative, expressed	1.9e-307	At4g33070	F26P21.190; pyruvate decarboxylase, putative [EC:4.1.1.1]; K01568 pyruvate decarboxylase	1.2e-260	P28516	PDC1_MAIZE Pyruvate decarboxylase isozyme 1 (EC 4.1.1.1) (PDC) - Zea mays (Maize)	0	P28516	Pyruvate decarboxylase isozyme 1 (EC 4.1.1.1) (PDC). {Zea mays}{Viridiplantae}{Eukaryota}	0			C-compound and carbohydrate metabolism;ENERGY;fermentation;METABOLISM;			Pyruvate decarboxylase isozyme 1 (EC 4.1.1.1) (PDC). {Zea mays;} ^|^PIR|S18347|DCZMP pyruvate decarboxylase (EC 4.1.1.1) - maize {Zea mays;} ^|^GB|CAA42120.1|22395|ZMPDCMRNA pyruvate decarboxylase {Zea mays;}
MZ00026877	8.47106	1.3562		P			F		0.199545	-0.173446	0.398729	-0.119141	2.4311e-05	0.477707		LOC_Os04g52570	11974.m10150 protein expressed protein	6.5e-76	At1g16520	F19K19.19; expressed protein	3e-67				Q7XTS1	OSJNBa0008M17.14 protein. {Oryza sativa}{Viridiplantae}{Eukaryota}	2.6e-74						OSJNBa0008M17.14 {Oryza sativa (japonica cultivar-group);}
MZ00026879	10.5138	1.30562	N			F			0.000421118	-0.419944	1.99236e-08	-0.604083	0.378064	0.120375		LOC_Os06g47330	11976.m09259 protein EH-domain containing protein 2, putative, expressed	6.9e-191	At3g20290	MQC12.3; calcium-binding EF hand family protein	7.2e-183	Q9WVK4	EHD1_MOUSE EH-domain-containing protein 1 (mPAST1) - Mus musculus (Mouse)	5.2e-109	Q653F5	Putative receptor-mediated endocytosis 1 isoform I. {Oryza sativa}{Viridiplantae}{Eukaryota}	3.5e-189						putative receptor-mediated endocytosis 1 isoform I {Oryza sativa (japonica cultivar-group);} ^|^GB|BAD45606.1|52076693|AP003935 putative receptor-mediated endocytosis 1 isoform I {Oryza sativa (japonica cult-TRUNCATED-
MZ00026883	9.1893	1.30511		P			F		0.410361	-0.118215	0.626912	0.0730886	4.76809e-06	0.510922		LOC_Os05g37950	11975.m07974 protein expressed protein	6.4e-117	At5g05930	K18J17.8; guanylate cyclase -related	1.9e-65	Q96NT3	CV013_HUMAN Uncharacterized protein C22orf13 (Protein LLN4) - Homo sapiens (Human)	1e-32	Q8L870	Putative guanylate cyclase. {Arabidopsis thaliana}{Viridiplantae}{Eukaryota}	1.3e-63						putative guanylate cyclase {Arabidopsis thaliana;}
MZ00026888	10.9582	1.46532	N			F			0.000277832	-0.431377	3.34506e-07	-0.561919	0.468784	0.10118		LOC_Os01g01710	11971.m06815 protein 1-deoxy-D-xylulose 5-phosphate reductoisomerase, chloroplast precursor, putative, expressed	1.1e-233	At5g62790	MQB2.90; 1-deoxy-D-xylulose 5-phosphate reductoisomerase (DXR) [EC:1.1.1.267]; K00099 1-deoxy-D-xylulose-5-phosphate reductoisomerase	3.8e-209	Q8W250	DXR_ORYSA 1-deoxy-D-xylulose 5-phosphate reductoisomerase, chloroplast precursor (EC 1.1.1.267) (DXP reductoisomerase) (1-deoxyxylulose-5-phosphate reductoisomerase) (2-C-methyl-D-erythritol 4-phosphate synthase) - Oryza sativa (Rice)	6.9e-233	Q9FXZ7	Putative 1-deoxy-D-xylulose 5-phosphate reductoisomerase. {Zea mays}{Viridiplantae}{Eukaryota}	4.5e-251			METABOLISM;lipid, fatty acid and isoprenoid biosynthesis;lipid, fatty acid and isoprenoid metabolism;isoprenoid biosynthesis;			putative 1-deoxy-D-xylulose 5-phosphate reductoisomerase {Zea mays;}
MZ00026917	8.6922	4.90753		N			F		0.562876	-0.0860394	0.224098	-0.163285	2.2926e-05	-0.47891																			NA
MZ00026957	10.1272	1.78562	N			S			0.864622	0.0291052	0.00631239	-0.330565	0.146017	-0.187526		LOC_Os09g28490	11979.m06000 protein EF hand family protein, expressed	3.1e-10	At5g04170	F21E1.90; calcium-binding EF-hand family protein	2.4e-11	Q94743	SORCN_SCHJA Sorcin - Schistosoma japonicum (Blood fluke)	6.7e-22	Q5DDI6	Hypothetical protein. {Schistosoma japonicum}{Metazoa}{Eukaryota}	9.4e-22						similar to programmed cell death 6 {Danio rerio;}
MZ00026993	8.17421	4.43893		N			F		0.0667647	0.237068	0.534565	0.0910882	6.01787e-09	-0.615979		LOC_Os07g43040	11977.m29356 protein heavy metal-associated domain containing protein, expressed	8.3e-37	At4g33520	F17M5.280; metal-transporting P-type ATPase, putative (PAA1)	3.8e-19	Q9SZC9	AHM6_ARATH Putative copper-transporting ATPase PAA1 (EC 3.6.3.4) - Arabidopsis thaliana (Mouse-ear cress)	3.1e-17	Q7XI43	Metal-transporting P-type ATPase-like protein. {Oryza sativa}{Viridiplantae}{Eukaryota}	3.3e-35						metal-transporting P-type ATPase-like protein {Oryza sativa (japonica cultivar-group);}
MZ00027033	8.06511	1.42286	P			F			2.69046e-05	0.48662	0.00521435	0.337102	0.116967	-0.200199		LOC_Os01g47490	11971.m10944 protein negatively light-regulated protein, putative, expressed	5.8e-52	At1g69510	F10D13.16; expressed protein	4.9e-30				Q5SN58	Hypothetical protein P0003E08.12-1. {Oryza sativa}{Viridiplantae}{Eukaryota}	2.3e-50						unknown protein {Oryza sativa (japonica cultivar-group);}
MZ00027037	10.0997	1.88391		N			F		0.782428	-0.0447618	0.0295781	-0.271604	2.79457e-06	-0.522079		LOC_Os04g52460	11974.m10139 protein Viral A-type inclusion protein repeat containing protein, expressed	4e-35	At4g05190	C17L7.110; kinesin-like protein A, putative	1.1e-11	Q92614	MY18A_HUMAN Myosin-18A (Myosin XVIIIa) (Myosin containing PDZ domain) (Molecule associated with JAK3 N-terminus) (MAJN) - Homo sapiens (Human)	9.6e-11	Q7XN10	OSJNBa0008M17.5 protein. {Oryza sativa}{Viridiplantae}{Eukaryota}	1.6e-33			transport routes;CELLULAR TRANSPORT, TRANSPORT FACILITATION AND TRANSPORT ROUTES;			OSJNBa0008M17.5 {Oryza sativa (japonica cultivar-group);}
MZ00027096	7.53936	1.66444		P			S		0.0218548	-0.287761	0.0579509	-0.240774	0.00174066	0.368352		LOC_Os03g58590	11973.m10764 protein RE14858p, putative, expressed	1.2e-26	At1g03910	F21M11.16; expressed protein	1.1e-10				Q851R1	Hypothetical protein OSJNBa0052F07.12. {Oryza sativa}{Viridiplantae}{Eukaryota}	4.8e-25						unknown protein {Oryza sativa (japonica cultivar-group);}
MZ00027101	7.82336	1.43961		N			F		0.934296	0.0144248	0.268221	-0.150577	5.23905e-07	-0.550723		LOC_Os06g45250	11976.m09052 protein tRNA pseudouridine synthase family protein, expressed	4.8e-183	At5g35400	T26D22.10; expressed protein	1.2e-115	Q7MBB9	TRUA_GLOVI tRNA pseudouridine synthase A (EC 5.4.99.12) (tRNA-uridine isomerase I) (tRNA pseudouridylate synthase I) - Gloeobacter violaceus	2.1e-15	Q654A2	Pseudouridylate synthase-like. {Oryza sativa}{Viridiplantae}{Eukaryota}	6.2e-176						pseudouridylate synthase-like {Oryza sativa (japonica cultivar-group);}
MZ00027128	9.27235	1.44093	P			F			5.68144e-06	0.520361	0.00229438	0.364543	0.0016396	-0.369959		LOC_Os02g36390	11972.m77822 protein nucleotide-sugar transporter family protein, putative, expressed	1.3e-145	At5g65000	MXK3.23; expressed protein	9.6e-117	Q02334	YOL7_CAEEL Hypothetical protein ZK370.7 in chromosome III - Caenorhabditis elegans	7.5e-14	Q8LES0	Hypothetical protein. {Arabidopsis thaliana}{Viridiplantae}{Eukaryota}	6.7e-115						unknown {Arabidopsis thaliana;}
MZ00027153	9.36786	1.76332	P			F			0.021227	0.288932	1.0647e-06	0.540286	0.972948	-0.00597081		LOC_Os11g14990	11981.m05635 protein expressed protein	5.9e-59	At1g05730	F3F20.18; expressed protein	4.6e-46	P30629	YOU2_CAEEL Hypothetical protein ZK637.2 - Caenorhabditis elegans	1.7e-08	Q53L24	Expressed protein. {Oryza sativa}{Viridiplantae}{Eukaryota}	3e-57						unknown {Arabidopsis thaliana;} ^|^GB|AAM15381.1|20198066|AC007071 expressed protein {Arabidopsis thaliana;} ^|^GB|AAM15277.1|20197845|AC006533 expressed protein {Arabidopsis thaliana;}
MZ00027167	9.45815	1.37772		P			F		0.516796	-0.095699	0.37444	0.124425	5.08387e-06	0.509684		LOC_Os12g38400	11982.m07625 protein Myb-like DNA-binding domain containing protein, expressed	2.2e-75	At2g37630	F13M22.13; myb family transcription factor (MYB91)	3.6e-101	O80931	ASL1_ARATH Protein ASYMMETRIC LEAVES1 (Myb-related protein 91) (AtMYB91) (Protein PHANTASTICA) - Arabidopsis thaliana (Mouse-ear cress)	3.3e-100	Q9S7B2	Rough sheath 2. {Zea mays}{Viridiplantae}{Eukaryota}	7.7e-201	MYB					rough sheath 2 {Zea mays;} ^|^GB|AAD25082.1|4583431|AF126489 rough sheath2 protein {Zea mays;}
MZ00027183	10.9158	2.66669	P			F			0.00909147	0.322385	2.72213e-05	0.479503	0.147335	-0.186878		LOC_Os12g38000	11982.m07586 protein 60S ribosomal protein L2, putative, expressed	1.3e-139	At2g18020	T27K22.11; 60S ribosomal protein L8 (RPL8A); K02938 large subunit ribosomal protein L8e	6.8e-132	P29766	RL8_SOLLC 60S ribosomal protein L8 (L2) (Ribosomal protein TL2) - Solanum lycopersicum (Tomato) (Lycopersicon esculentum)	4e-134	P29766	60S ribosomal protein L2 (L8) (Ribosomal protein TL2). {Lycopersicon esculentum}{Viridiplantae}{Eukaryota}	3.1e-133			translation;PROTEIN SYNTHESIS;CELL FATE;PROTEIN FATE (folding, modification, destination);PROTEIN WITH BINDING FUNCTION OR COFACTOR REQUIREMENT (structural or catalytic);cell growth / morphogenesis;ribosomal proteins;SUBCELLULAR LOCALIZATION;ribosome biogenesis;assembly of protein complexes;cytoplasm;nucleic acid binding;translation elongation;non-directional cell growth;translation initiation;			60S ribosomal protein L2 (L8) (Ribosomal protein TL2). {Lycopersicon esculentum;} ^|^PIR|JQ2231|R5TOL8 ribosomal protein L8, cytosolic - tomato {Lycopersicon esculentum;} ^|^GB|CAA45863.1|19343|LERPL2MR ribo-TRUNCATED-
MZ00027193	10.301	1.57007		P			F		0.00206291	-0.374016	0.191424	-0.173723	7.29324e-10	0.647294		LOC_Os02g44108	11972.m09448 protein Beta-expansin 4 precursor, putative, expressed	6.9e-104	At2g45110	T14P1.8; beta-expansin, putative (EXPB4)	1.4e-62	Q6H676	EXB11_ORYSA Expansin-B11 precursor (OsEXPB11) (Beta-expansin-11) (OsaEXPb1.20) - Oryza sativa (Rice)	3.5e-103	Q94KT0	Beta-expansin 4 precursor. {Zea mays}{Viridiplantae}{Eukaryota}	2.9e-169						beta-expansin 4 {Zea mays;}
MZ00027203	9.43908	1.38848		P			F		0.0256702	-0.28117	0.0181368	-0.291911	9.01966e-06	0.498244		LOC_Os09g36480	11979.m06597 protein XAP5 protein, expressed	2.4e-172	At2g21150	F26H11.9; XAP5 family protein	3.1e-150	Q14320	FA50A_HUMAN Protein FAM50A (Protein XAP-5) (Protein HXC-26) - Homo sapiens (Human)	3.1e-79	Q69JZ7	Putative XAP-5 protein. {Oryza sativa}{Viridiplantae}{Eukaryota}	1.2e-170						putative XAP-5 protein {Oryza sativa (japonica cultivar-group);}
MZ00027228	9.12001	1.32623	N			F			4.32359e-06	-0.525954	0.000608716	-0.403596	0.0344938	0.260446		LOC_Os03g18080	11973.m07233 protein Transmembrane protein G5p, putative, expressed	8.6e-136	At3g51830	ATEM1.8; phosphoinositide phosphatase family protein	3.1e-115	O14127	YF51_SCHPO Hypothetical protein C3C7.01c in chromosome I - Schizosaccharomyces pombe (Fission yeast)	9.6e-37	Q96328	Putative transmembrane protein G5p (SAC domain protein 8). {Arabidopsis thaliana}{Viridiplantae}{Eukaryota}	2.2e-113						probable transmembrane protein G5p [imported] - Arabidopsis thaliana {Arabidopsis thaliana;} ^|^GB|AAP49841.1|31415733|AY227251 SAC domain protein 8 {Arabidopsis thaliana;} ^|^GB|AAM91675.1|22136712|AY133741-TRUNCATED-
MZ00027236	9.75536	1.38959		P			F		0.012004	-0.311952	0.0665977	-0.234045	9.89007e-05	0.445519		LOC_Os11g34210	11981.m07279 protein Aspartyl/glutamyl-tRNA amidotransferase subunit B, putative, expressed	9.4e-84	At1g48520	T1N15.14; glutamyl-tRNA(Gln) amidotransferase B family protein [EC:6.3.5.-]; K02434 glutamyl-tRNA (Gln) amidotransferase subunit B	2e-68	Q8DGC4	GATB_SYNEL Aspartyl/glutamyl-tRNA(Asn/Gln) amidotransferase subunit B (EC 6.3.5.-) (Asp/Glu-ADT subunit B) - Synechococcus elongatus (Thermosynechococcus elongatus)	3.9e-49	Q9FV81	Glu-tRNA(Gln) amidotransferase subunit B (At1g48520/T1N15_12). {Arabidopsis thaliana}{Viridiplantae}{Eukaryota}	1.4e-66						At1g48520/T1N15_12 {Arabidopsis thaliana;} ^|^GB|AAL06883.1|15809911|AY054223 At1g48520/T1N15_12 {Arabidopsis thaliana;} ^|^GB|AAG29096.1|11078540|AF239836 Glu-tRNA(Gln) amidotransferase subunit B {Arabidops-TRUNCATED-
MZ00027251	8.54732	3.14858	P			F			0.0640571	0.239229	4.55796e-05	0.467884	0.559734	0.0838306		LOC_Os01g43740	11971.m10636 protein Cytochrome P450 family protein, expressed	7.4e-171	At3g14660	MIE1.16; cytochrome P450, putative	8.9e-130	Q05047	C72A1_CATRO Cytochrome P450 72A1 (EC 1.3.3.9) (CYPLXXII) (Secologanin synthase) (SLS) - Catharanthus roseus (Rosy periwinkle) (Madagascar periwinkle)	5.8e-110	Q5ZE52	Cytochrome P450-like. {Oryza sativa}{Viridiplantae}{Eukaryota}	3.7e-169						putative cytochrome P450 {Oryza sativa (japonica cultivar-group);} ^|^GB|BAB19083.1|11761093|AP002744 putative cytochrome P450 {Oryza sativa (japonica cultivar-group);} ^|^GB|BAB85117.1|18700295|AB047400 cyt-TRUNCATED-
MZ00027266	10.073	1.48414	P			S			0.319849	0.138997	0.000999311	0.39005	0.0371019	0.25729		LOC_Os05g37160	11975.m07896 protein Cell division protein ftsZ, putative, expressed	1.1e-139	At3g52750	F3C22.150; chloroplast division protein, putative	6.2e-122	P45482	FTSZ_ANASP Cell division protein ftsZ - Anabaena sp. (strain PCC 7120)	1.1e-85	Q6F2N1	Putative cell division protein FtsZ. {Oryza sativa}{Viridiplantae}{Eukaryota}	4.2e-138			cytokinesis (cell division) /septum formation;BIOGENESIS OF CELLULAR COMPONENTS;chloroplast;CELL CYCLE AND DNA PROCESSING;cell cycle;plastid;			putative cell division protein FtsZ {Oryza sativa (japonica cultivar-group);}
MZ00027327	8.70619	1.50072		P			F		0.209031	-0.170277	0.78479	0.0435921	4.51529e-06	0.511869		LOC_Os09g33960	11979.m06445 protein expressed protein	4.9e-64							Q69IM5	Hypothetical protein P0450E05.21. {Oryza sativa}{Viridiplantae}{Eukaryota}	1.9e-62						unknown protein {Oryza sativa (japonica cultivar-group);}
MZ00027332	7.86272	1.33077	N			F			0.0288156	-0.276461	2.89531e-05	-0.47814	0.25279	-0.151616		LOC_Os03g31300	11973.m08379 protein Chaperone clpB 1, putative, expressed	1.4e-103	At5g15450	T20K14.60; HSP100/ClpB, putative; K03695 ATP-dependent Clp protease ATP-binding subunit ClpB	6.7e-93	Q8DJ40	CLPB1_SYNEL Chaperone clpB 1 - Synechococcus elongatus (Thermosynechococcus elongatus)	1.2e-94	Q75GT3	Putative heat shock protein. {Oryza sativa}{Viridiplantae}{Eukaryota}	5.7e-102			CELL RESCUE, DEFENSE AND VIRULENCE;stress response;			putative heat shock protein {Oryza sativa (japonica cultivar-group);}
MZ00027366	9.68428	1.61449	P			F			8.72092e-06	0.511863	0.000193282	0.432655	0.0141026	-0.297386		LOC_Os05g45910	11975.m08716 protein expressed protein	6.8e-26	At5g53650	MNC6.19; expressed protein	1.8e-10				Q6L5I8	Hypothetical protein OJ1741_B01.6. {Oryza sativa}{Viridiplantae}{Eukaryota}	3.4e-24						unknown protein {Oryza sativa (japonica cultivar-group);}
MZ00027369	9.40797	2.28246	N	P		S	S		0.00530679	-0.341978	0.019974	-0.288224	0.0021986	0.361422																			NA
MZ00027377	8.77825	4.43228	N			S			0.00100678	-0.395466	0.00010858	-0.446833	0.07638	0.223153		LOC_Os08g09180	11978.m05053 protein postsynaptic protein Cript, putative, expressed	2e-51	At1g61780	T13M11.14; postsynaptic protein-related	3.7e-44				Q6YZ89	Putative postsynaptic protein CRIPT. {Oryza sativa}{Viridiplantae}{Eukaryota}	9.9e-50						putative postsynaptic protein CRIPT {Oryza sativa (japonica cultivar-group);} ^|^GB|BAD05749.1|40253812|AP005505 putative postsynaptic protein CRIPT {Oryza sativa (japonica cultivar-group);}
MZ00027439	9.24277	1.65418	N			F			0.0126229	-0.30997	5.35271e-05	-0.463793	0.360245	-0.124475		LOC_Os08g01920	11978.m04340 protein shoot gravitropism 2, putative, expressed	2.4e-40	At1g31480	T8E3.1; shoot gravitropism 2 (SGR2)	1.5e-20				Q6ZC54	Putative shoot gravitropism 2. {Oryza sativa}{Viridiplantae}{Eukaryota}	1.2e-38						putative shoot gravitropism 2 {Oryza sativa (japonica cultivar-group);}
MZ00027475	8.47083	1.43645		N			F		0.64937	-0.0697318	0.577884	-0.0823692	2.01593e-05	-0.481602		LOC_Os01g56600	11971.m11817 protein Signal recognition particle 54 kDa protein 2, putative, expressed	7.4e-84	At1g48900	F27K7.8; signal recognition particle 54 kDa protein 3 / SRP54 (SRP-54C); K03106 signal recognition particle, subunit SRP54	1.4e-74	P49969	SR542_HORVU Signal recognition particle 54 kDa protein 2 (SRP54) - Hordeum vulgare (Barley)	1.6e-82	Q8S1I8	Putative signal recognition particle 54kD protein (Signal recognition particle 54kDa subunit). {Oryza sativa}{Viridiplantae}{Eukaryota}	2.9e-82			protein binding;SUBCELLULAR LOCALIZATION;cytoplasm;nucleotide binding;PROTEIN WITH BINDING FUNCTION OR COFACTOR REQUIREMENT (structural or catalytic);endoplasmic reticulum;protein targeting, sorting and translocation;PROTEIN FATE (folding, modification, destination);nucleic acid binding;			putative signal recognition particle 54K protein {Oryza sativa (japonica cultivar-group);} ^|^GB|BAC03250.1|21743252|AP003265 putative signal recognition particle 54kD protein {Oryza sativa (japonica cultiva-TRUNCATED-
MZ00027533	9.01911	5.12626	P			F			0.383458	0.124006	6.07988e-05	0.460969	0.947601	-0.011489																			NA
MZ00027578	10.9589	1.46528	N			F			0.0293339	-0.275709	1.04047e-06	-0.540906	0.243369	0.154228		LOC_Os04g58840	11974.m10764 protein Eukaryotic aspartyl protease family protein, expressed	2.7e-63	At3g52500	F22O6.120; aspartyl protease family protein	3.6e-39	Q766C2	NEP2_NEPGR Aspartic proteinase nepenthesin-2 precursor (EC 3.4.23.-) (Nepenthesin-II) - Nepenthes gracilis (Slender pitcher plant)	1.7e-15	Q7XPU2	OSJNBa0088H09.14 protein. {Oryza sativa}{Viridiplantae}{Eukaryota}	1.1e-61						OSJNBa0088H09.14 {Oryza sativa (japonica cultivar-group);}
MZ00027590	8.40811	1.60127	P			F			1.65604e-06	0.545728	0.00234491	0.363849	0.0540153	-0.240067		LOC_Os07g46690	11977.m08886 protein PHD-finger family protein, expressed	1.2e-06										DDT					NA
MZ00027598	9.48668	1.7685	P			F			0.0337122	0.26946	4.2731e-05	0.469366	0.670928	-0.0634745		LOC_Os02g53500	11972.m33461 protein Activator 1 36 kDa subunit, putative, expressed	2.7e-173	At1g77470	T5M16.6; replication factor C 36 kDA, putative	2.7e-137	Q9D0F6	RFC5_MOUSE Replication factor C subunit 5 (Replication factor C 36 kDa subunit) (RF-C 36 kDa subunit) (RFC36) (Activator 1 36 kDa subunit) (A1 36 kDa subunit) - Mus musculus (Mouse)	3.4e-98	Q6YZ54	Putative replication factor C 36kDa subunit. {Oryza sativa}{Viridiplantae}{Eukaryota}	1.1e-171			PROTEIN WITH BINDING FUNCTION OR COFACTOR REQUIREMENT (structural or catalytic);nucleotide binding;DNA repair;DNA synthesis and replication;DNA processing;nucleic acid binding;DNA recombination and DNA repair;CELL CYCLE AND DNA PROCESSING;SUBCELLULAR LOCALIZATION;nucleus;			putative replication factor C 36kDa subunit {Oryza sativa (japonica cultivar-group);} ^|^GB|BAD17147.1|46805779|AP004853 putative replication factor C 36kDa subunit {Oryza sativa (japonica cultivar-group);} -TRUNCATED-
MZ00027710	10.2801	1.7102	P			F			0.019168	0.293422	1.11495e-05	0.497904	0.27981	0.144013		LOC_Os01g19020	11971.m08439 protein Peroxidase family protein, expressed	2.7e-54	At2g18140	F8D23.8; peroxidase, putative [EC:1.11.1.7]; K00430 peroxidase	2.3e-06	Q01548	PER2_HORVU Peroxidase 2 (EC 1.11.1.7) (Fragment) - Hordeum vulgare (Barley)	7.4e-08	Q9FYP0	Putative peroxidase (Class III peroxidase 11 precursor) (EC 1.11.1.7). {Oryza sativa}{Viridiplantae}{Eukaryota}	1.4e-52			CELL RESCUE, DEFENSE AND VIRULENCE;detoxification;			putative peroxidase {Oryza sativa (japonica cultivar-group);}
MZ00027748	9.86823	1.95423	P			F			0.00109626	0.393134	4.56155e-06	0.515739	0.80932	-0.0383362		LOC_Os06g23460	11976.m06998 protein KH domain containing protein, expressed	5.7e-45	At5g53060	MNB8.12; KH domain protein	7.1e-23	P58223	Y4837_ARATH Probable nucleic acid-binding protein At4g18375 - Arabidopsis thaliana (Mouse-ear cress)	7.7e-06	Q5Z9X9	Putative HEN4. {Oryza sativa}{Viridiplantae}{Eukaryota}	2.9e-43						At5g53060 {Arabidopsis thaliana;} ^|^GB|AAL32764.1|17065220|AY062686 RNA-binding protein-like {Arabidopsis thaliana;}
MZ00027905	9.58193	1.22762		N			F		0.0809193	0.22687	0.830343	0.0352045	1.53904e-13	-0.726557		LOC_Os12g18760	11982.m26890 protein expressed protein	1.4e-107	At3g48380	T29H11.100; expressed protein	4.9e-97				Q9STL8	Hypothetical protein T29H11_100. {Arabidopsis thaliana}{Viridiplantae}{Eukaryota}	1.3e-71						hypothetical protein T29H11.100 - Arabidopsis thaliana {Arabidopsis thaliana;} ^|^GB|CAB41160.1|4678350|ATT29H11 putative protein {Arabidopsis thaliana;}
MZ00027937	9.83569	1.66015		N			F		0.142334	0.195489	0.885352	0.0246478	6.55177e-06	-0.504664		LOC_Os02g13660	11972.m06612 protein meiosis 5, putative, expressed	6.6e-44	At2g42840	F7D19.16; protodermal factor 1 (PDF1)	8.3e-20				Q6H525	Putative protodermal factor. {Oryza sativa}{Viridiplantae}{Eukaryota}	3.3e-42						putative protodermal factor {Oryza sativa (japonica cultivar-group);}
MZ00027961	10.0088	2.30879		N			F		0.13124	0.200114	0.821663	-0.0367104	3.39548e-08	-0.591624					At5g57080	MHM17.21; hypothetical protein	5.9e-14				Q9LU78	Arabidopsis thaliana genomic DNA, chromosome 5, P1 clone:MUL3. {Arabidopsis thaliana}{Viridiplantae}{Eukaryota}	4.1e-12						unnamed protein product; gene_id:MUL3.2 unknown protein {Arabidopsis thaliana;}
MZ00027967	8.01835	1.22151		P			F		0.360492	-0.129191	0.724441	-0.0552702	5.25202e-05	0.460607		LOC_Os08g05660	11978.m04709 protein LOC548366 protein, putative, expressed	4.2e-43	At4g10430	F7L13.10; expressed protein	1.6e-36				Q93XX0	Hypothetical protein At4g10430; F7L13.10 (Hypothetical protein At4g10430). {Arabidopsis thaliana}{Viridiplantae}{Eukaryota}	1.1e-34						putative protein {Arabidopsis thaliana;} ^|^GB|AAL24349.1|16648995|AY059867 putative protein {Arabidopsis thaliana;}
MZ00027976	11.3911	2.29209	N			F			0.0232131	-0.285421	3.13721e-05	-0.476239	0.62665	0.0713495		LOC_Os08g37600	11978.m07746 protein anion transporter family protein, expressed	6.4e-127	At5g64290	MSJ1.13; oxoglutarate/malate translocator, putative	8.9e-114	Q41364	SOT1_SPIOL 2-oxoglutarate/malate translocator, chloroplast precursor - Spinacia oleracea (Spinach)	5.9e-69	Q768R2	Plastidic general dicarboxylate transporter. {Zea mays}{Viridiplantae}{Eukaryota}	2.6e-136			transported compounds (substrates);transport facilitation;C-compound and carbohydrate transport;CELLULAR TRANSPORT, TRANSPORT FACILITATION AND TRANSPORT ROUTES;			plastidic general dicarboxylate transporter {Zea mays;}
MZ00027990	8.45172	1.35102		P			F		0.148644	-0.192671	0.833419	0.034711	1.5775e-06	0.531654		LOC_Os05g49590	11975.m09029 protein phytochrome A supressor spa1, putative, expressed	6.5e-32	At4g11110	T22B4.90; WD-40 repeat family protein / phytochrome A-related	1.2e-24	P43254	COP1_ARATH E3 ubiquitin-protein ligase COP1 (EC 6.3.2.-) (Constitutive photomorphogenesis protein 1) - Arabidopsis thaliana (Mouse-ear cress)	2.1e-11	Q65XL7	Hypothetical protein OJ1735_C10.1. {Oryza sativa}{Viridiplantae}{Eukaryota}	3.3e-30			transcriptional control;mRNA synthesis;TRANSCRIPTION;RNA synthesis;	Phytochrome signaling pathway;		unknown protein {Oryza sativa (japonica cultivar-group);}
MZ00028000	8.49449	1.29732		P			F		0.0232131	-0.285406	0.199089	-0.171162	6.662e-05	0.455185		LOC_Os05g46040	11975.m08729 protein Protein phosphatase 2C ABI2, putative, expressed	4.7e-89	At4g26080	F20B18.190; protein phosphatase 2C ABI1 / PP2C ABI1 / abscisic acid-insensitive 1 (ABI1) [EC:3.1.3.16]; K01090 protein phosphatase	4.2e-68	P49597	PP2C1_ARATH Protein phosphatase 2C ABI1 (EC 3.1.3.16) (PP2C) (Abscisic acid-insensitive 1) - Arabidopsis thaliana (Mouse-ear cress)	3.8e-67	Q6L5H6	Hypothetical protein OJ1741_B01.18 (Hypothetical protein OSJNBa0052K01.2). {Oryza sativa}{Viridiplantae}{Eukaryota}	2.4e-87			unspecified signal transduction;CELLULAR COMMUNICATION/SIGNAL TRANSDUCTION MECHANISM;intracellular signalling;	Abscisic acid signaling pathway;		putative protein phosphatase 2C {Oryza sativa (japonica cultivar-group);} ^|^GB|AAT39223.1|47900429|AC097112 putative protein phosphatase 2C {Oryza sativa (japonica cultivar-group);}
MZ00028025	9.11335	1.40972	P			F			0.00308514	0.360654	7.37607e-07	0.546684	0.829778	-0.034575		LOC_Os02g43750	11972.m09409 protein Transcription initiation factor TFIID component TAF4 family protein, expressed	3.1e-133	At5g43130	MMG4.16; expressed protein	6.8e-84	Q92750	TAF4B_HUMAN Transcription initiation factor TFIID subunit 4B (Transcription initiation factor TFIID 105 kDa subunit) (TAFII-105) (TAFII105) - Homo sapiens (Human)	2e-09	Q6H7I0	Putative TATA-binding protein associated factor. {Oryza sativa}{Viridiplantae}{Eukaryota}	1.5e-131						putative TATA-binding protein associated factor {Oryza sativa (japonica cultivar-group);}
MZ00028028	8.8849	1.78627	N			S			0.256721	-0.155538	0.00049176	-0.409512	0.766364	-0.0464448		LOC_Os10g35200	11980.m06343 protein Katanin p80 WD40-containing subunit B1 homolog 1, putative, expressed	3.3e-18	At5g23430	K19M13.6; transducin / WD-40 repeat protein family	3.6e-09	Q8H0T9	KTNB1_ARATH Katanin p80 WD40-containing subunit B1 homolog 1 - Arabidopsis thaliana (Mouse-ear cress)	3.3e-08	Q8LNT7	Putative microtubule-severing protein subunit. {Oryza sativa}{Viridiplantae}{Eukaryota}	1.3e-16						putative microtubule-severing protein subunit {Oryza sativa (japonica cultivar-group);} ^|^GB|AAM92815.1|22128703|AC068950 putative microtubule-severing protein subunit {Oryza sativa (japonica cultivar-group-TRUNCATED-
MZ00028089	8.96401	1.31579	N			F			0.0206519	-0.290147	3.58424e-06	-0.520084	0.434187	-0.108427		LOC_Os01g19490	11971.m08486 protein pentatricopeptide, putative, expressed	9.6e-59	At1g60770	F8A5.28; pentatricopeptide (PPR) repeat-containing protein	1.4e-14				Q5JL31	Putative DNA-binding protein. {Oryza sativa}{Viridiplantae}{Eukaryota}	4.8e-57						hypothetical protein similar to Arabidopsis thaliana chromosome 1, F8A5.28 {Oryza sativa (japonica cultivar-group);}
MZ00028090	7.91531	1.45117		P			F		0.139098	-0.19671	0.788162	-0.0429194	7.21294e-06	0.502866		LOC_Os05g05040	11975.m05033 protein expressed protein	2.3e-09							Q75KL8	Hypothetical protein OJ1264_A04.9. {Oryza sativa}{Viridiplantae}{Eukaryota}	9.1e-08						NA
MZ00028121	10.1534	2.13485	N			F			0.0100658	-0.318451	2.41657e-05	-0.481798	0.94648	0.011787		LOC_Os02g22380	11972.m07476 protein glycosyltransferase, putative, expressed	5.5e-95	At3g18170	MRC8.17; expressed protein	1.6e-43	Q82K53	IF2_STRAW Translation initiation factor IF-2 - Streptomyces avermitilis	1.2e-12	Q6Z7I3	Putative HGA1. {Oryza sativa}{Viridiplantae}{Eukaryota}	2.8e-93						hypothetical protein similar to Arabidopsis thaliana chromosome 3, MRC8.17 {Oryza sativa (japonica cultivar-group);} ^|^GB|BAB55484.1|14090223|AP002541 hypothetical protein similar to Arabidopsis thaliana chromosome 3, MRC8.17 {Oryza sativa (japonica cultivar-group);}
MZ00028171	10.3271	1.94705		P			S		0.0354461	-0.266923	0.815053	-0.0379119	0.000734887	0.39371		LOC_Os01g27730	11971.m09221 protein expressed protein	1.5e-108	At3g07050	F17A9.21; GTP-binding family protein	2.2e-62	Q8MT06	GNL3_DROME Guanine nucleotide-binding protein-like 3 homolog (Nucleostemin homolog) - Drosophila melanogaster (Fruit fly)	1.4e-10	Q5ZCV4	Putative nucleostemin. {Oryza sativa}{Viridiplantae}{Eukaryota}	7.6e-107						putative GTPase {Oryza sativa (japonica cultivar-group);} ^|^GB|BAB61154.1|14587220|AP003199 putative GTPase {Oryza sativa (japonica cultivar-group);}
MZ00028234	9.01324	2.50952	P			F			0.0352428	0.267253	5.16887e-05	0.464585	0.992245	0.00195688		LOC_Os01g37460	11971.m10036 protein Zn-finger in Ran binding protein and others containing protein, expressed	2.8e-59	At2g26695	F18A8.16; zinc finger (Ran-binding) family protein	1.8e-28				Q8RYZ5	Putative zinc finger transcription factor ZFP30. {Oryza sativa}{Viridiplantae}{Eukaryota}	1.1e-57						hypothetical protein {Oryza sativa (japonica cultivar-group);}
MZ00028273	9.95052	5.9101	P			F			0.00446261	0.347902	8.65144e-06	0.502792	0.820843	-0.0363362		LOC_Os08g41790	11978.m08157 protein uridine kinase family protein, expressed	6.5e-37	At3g27190	K17E12.1; uracil phosphoribosyltransferase, putative / UMP pyrophosphorylase, putative / UPRTase, putative	3e-35	O65583	UPP_ARATH Uracil phosphoribosyltransferase (EC 2.4.2.9) (UMP pyrophosphorylase) (UPRTase) - Arabidopsis thaliana (Mouse-ear cress)	7.3e-32	Q6ZIA3	Putative uridine kinase/uracil phosphoribosyltransferase. {Oryza sativa}{Viridiplantae}{Eukaryota}	3.3e-35			phosphate metabolism;regulation of phosphate utilization;cytoplasm;SUBCELLULAR LOCALIZATION;METABOLISM;			putative uridine kinase/uracil phosphoribosyltransferase {Oryza sativa (japonica cultivar-group);} ^|^GB|BAD09018.1|42407877|AP003920 putative uridine kinase/uracil phosphoribosyltransferase {Oryza sativa (j-TRUNCATED-
MZ00028354	8.42053	2.7	N			S			0.0282404	-0.27732	0.00997817	-0.314308	0.259167	0.149888		LOC_Os12g33240	11982.m07121 protein Mitochondrial ribosomal protein S10, putative, expressed	1.7e-38	At3g22300	MCB17.5; 40S ribosomal protein S10, mitochondrial (RPS10)	1.5e-26	P51428	RT10_PEA Mitochondrial ribosomal protein S10 - Pisum sativum (Garden pea)	4.9e-26	Q9FPT7	Ribosomal protein S10. {Zea mays}{Viridiplantae}{Eukaryota}	8.4e-53						ribosomal protein S10 {Zea mays;}
MZ00028373	8.85973	1.44774		P			F		0.612496	-0.0766816	0.4505	0.107919	1.50664e-07	0.570598		LOC_Os03g46660	11973.m09685 protein Glucan endo-1,3-beta-glucosidase 7 precursor, putative, expressed	3.1e-156	At2g16230	F16F14.27; glycosyl hydrolase family 17 protein	1.7e-96	P52409	E13B_WHEAT Glucan endo-1,3-beta-glucosidase precursor (EC 3.2.1.39) ((1->3)-beta-glucan endohydrolase) ((1->3)-beta-glucanase) (Beta-1,3-endoglucanase) - Triticum aestivum (Wheat)	6e-76	Q7Y179	Putative beta 1,3-glucanase. {Oryza sativa}{Viridiplantae}{Eukaryota}	1.2e-154						putative beta 1,3-glucanase {Oryza sativa (japonica cultivar-group);}
MZ00028397	7.95096	2.42561		N			F		0.0357103	0.266621	0.11681	0.203543	9.06649e-05	-0.447668		LOC_Os06g19690	11976.m06628 protein expressed protein	3.5e-61	At3g57280	F28O9.130; expressed protein	7.4e-39				Q5Z878	Hypothetical protein OJ1217_C01.6. {Oryza sativa}{Viridiplantae}{Eukaryota}	6.1e-50						unknown protein {Oryza sativa (japonica cultivar-group);}
MZ00028459	9.48477	2.82123	P			F			0.00220086	0.371714	3.43607e-05	0.474056	0.460455	0.103056		LOC_Os03g55270	11973.m10442 protein TIP41-like family protein, expressed	9.4e-11							Q94HA2	Hypothetical protein OSJNBb0048A17.5. {Oryza sativa}{Viridiplantae}{Eukaryota}	3.7e-09						NA
MZ00028494	7.92822	1.29582		P			F		0.722241	0.0561521	0.163589	0.183784	8.23033e-06	0.499891		LOC_Os03g58750	11973.m10779 protein protein kinase family protein, putative, expressed	7.2e-39	At1g69910	T17F3.6; protein kinase family protein	1.6e-19				Q84SY9	Hypothetical protein OSJNBa0087C10.18. {Oryza sativa}{Viridiplantae}{Eukaryota}	2.8e-37		WAK/LRK10L-1				putative protein kinase {Oryza sativa (japonica cultivar-group);}
MZ00028498	8.47331	1.48416		N			F		0.000220287	0.438203	0.0236224	0.281511	6.16395e-07	-0.547489		LOC_Os07g47990	11977.m09014 protein Peroxidase 2 precursor, putative, expressed	6.7e-106	At5g05340	K18I23.14; peroxidase, putative [EC:1.11.1.7]; K00430 peroxidase	9.2e-96	P37835	PER2_ORYSA Peroxidase 2 precursor (EC 1.11.1.7) - Oryza sativa (Rice)	1.2e-100	Q7F1U2	Putative peroxidase. {Oryza sativa}{Viridiplantae}{Eukaryota}	3.4e-104						putative peroxidase precursor {Oryza sativa (japonica cultivar-group);}
MZ00028516	8.57748	1.34815		N			F		0.675314	-0.0645312	0.0861144	-0.220478	3.2105e-06	-0.518845		LOC_Os04g36620	11974.m08702 protein hydrolase, alpha/beta fold family protein, expressed	8.9e-160	At4g10050	F28M11.4; hydrolase, alpha/beta fold family protein	3.8e-123	Q8BVQ5	PPME1_MOUSE Protein phosphatase methylesterase 1 (EC 3.1.1.-) (PME-1) - Mus musculus (Mouse)	1.5e-72	Q94F26	Lipase-like protein. {Arabidopsis thaliana}{Viridiplantae}{Eukaryota}	2.6e-121			lipid, fatty acid and isoprenoid metabolism;METABOLISM;			lipase-like protein {Arabidopsis thaliana;} ^|^GB|AAK62388.1|14423412|AF386943 lipase-like protein {Arabidopsis thaliana;}
MZ00028517	7.64927	1.31278	P			F			0.0163873	0.299784	8.86219e-05	0.45198	0.789037	-0.0425007		LOC_Os09g13940	11979.m04656 protein AP2 domain containing protein, expressed	1.5e-30	At2g40220	T7M7.16; abscisic acid-insensitive 4 (ABI4); K09286 EREBP-like factor	7.7e-07				Q69N86	AP2 domain-containing transcription factor-like protein. {Oryza sativa}{Viridiplantae}{Eukaryota}	7.4e-29	AP2-EREBP					AP2 domain-containing transcription factor-like protein {Oryza sativa (japonica cultivar-group);}
MZ00028522	10.4703	1.73506		P			F		0.0219005	-0.287604	0.455596	-0.106792	2.62328e-06	0.523147																			NA
MZ00028557	9.6656	1.59976		P			F		0.62016	-0.0750113	0.832956	0.0348092	7.3913e-05	0.452779		LOC_Os10g32680	11980.m06104 protein Uncharacterized conserved protein, putative, expressed	3.2e-147	At1g07040	F10K1.25; expressed protein	2.6e-107				Q8H916	Hypothetical protein OSJNBa0071K18.7. {Oryza sativa}{Viridiplantae}{Eukaryota}	2.6e-145						unknown protein {Oryza sativa (japonica cultivar-group);} ^|^GB|AAN05517.1|22758313|AC027038 unknown protein {Oryza sativa (japonica cultivar-group);}
MZ00028607	8.78861	2.77796	P			F			0.00258056	0.36668	1.2546e-05	0.495348	0.0459345	-0.247504																			NA
MZ00028682	10.3905	1.71872		N			F		0.0321241	0.271609	0.305527	0.140823	5.04615e-09	-0.619996		LOC_Os06g32150	11976.m07753 protein hypothetical protein	1.8e-32	At5g57370	MSF19.3; expressed protein	8.6e-45	Q6DDA4	SNUT3_XENTR U4/U6.U5 tri-snRNP-associated protein 3 - Xenopus tropicalis (Western clawed frog) (Silurana tropicalis)	8.5e-22	Q9FIE4	Arabidopsis thaliana genomic DNA, chromosome 5, P1 clone:MSF19 (Hypothetical protein At5g57370). {Arabidopsis thaliana}{Viridiplantae}{Eukaryota}	6e-43						unknown protein {Arabidopsis thaliana;} ^|^GB|AAK44048.1|13877941|AF370233 unknown protein {Arabidopsis thaliana;} ^|^GB|BAB08474.1|9757931|AB016891 unnamed protein product; gene_id:MSF19.3 unknown protein {-TRUNCATED-
MZ00028722	10.3724	2.79411	P			F			8.9775e-06	0.511137	3.33888e-05	0.474707	0.285396	-0.142684		LOC_Os07g48010	11977.m09016 protein Peroxidase 2 precursor, putative, expressed	9.9e-128	At5g05340	K18I23.14; peroxidase, putative [EC:1.11.1.7]; K00430 peroxidase	5.3e-100	P37835	PER2_ORYSA Peroxidase 2 precursor (EC 1.11.1.7) - Oryza sativa (Rice)	1.4e-122	Q43417	Peroxidase precursor (EC 1.11.1.7). {Cenchrus ciliaris}{Viridiplantae}{Eukaryota}	2.1e-136						peroxidase {Cenchrus ciliaris;}
MZ00028741	7.63451	1.54355	N	P		F	F		2.42098e-05	-0.489623	0.000123613	-0.443251	2.17664e-06	0.526137																			NA
MZ00028775	8.79236	1.29842		P			F		0.0378599	-0.263862	0.492201	-0.0996583	1.84014e-08	0.601641		LOC_Os03g02170	11973.m05760 protein expressed protein	5.2e-83	At4g36210	F23E13.100; expressed protein	1.7e-61	P43564	YFD4_YEAST Uncharacterized membrane protein YFL034W - Saccharomyces cerevisiae (Baker's yeast)	2.3e-23	Q9SL37	Hypothetical protein At2g18100. {Arabidopsis thaliana}{Viridiplantae}{Eukaryota}	7.4e-58						hypothetical protein At2g18100 [imported] - Arabidopsis thaliana {Arabidopsis thaliana;} ^|^GB|AAD20116.1|4406808|AC006201 unknown protein {Arabidopsis thaliana;}
MZ00028826	7.88408	1.58509	N	P		F	F		5.35756e-06	-0.522044	0.000277896	-0.423689	7.3913e-05	0.452758											Q94CF9	RSSG8. {Oryza sativa}{Viridiplantae}{Eukaryota}	1.1e-19						RSSG8 {Oryza sativa (indica cultivar-group);}
MZ00028850	9.46613	1.39044	P			S			0.162653	0.187037	0.000580672	0.404866	0.0597404	0.235235		LOC_Os05g40200	11975.m08197 protein leucine-rich repeat transmembrane protein kinase, putative, expressed	2.9e-137	At5g58300	MCK7.17; leucine-rich repeat transmembrane protein kinase, putative	3e-113	P33543	TMKL1_ARATH Putative kinase-like protein TMKL1 precursor - Arabidopsis thaliana (Mouse-ear cress)	1.1e-51	Q75GM0	Putative phytosulfokine receptor kinase. {Oryza sativa}{Viridiplantae}{Eukaryota}	1.1e-135		LRR-III				putative phytosulfokine receptor kinase {Oryza sativa (japonica cultivar-group);}
MZ00028857	8.92454	1.5063		N			F		0.855712	0.0310777	0.309329	-0.139906	2.57686e-05	-0.476464		LOC_Os11g06760	11981.m04873 protein expressed protein	1.1e-30							Q53JG1	Hypothetical protein. {Oryza sativa}{Viridiplantae}{Eukaryota}	4.7e-30						NA
MZ00028864	8.51439	1.60233	N			F			0.00250389	-0.367626	3.75923e-05	-0.472124	0.419787	-0.111449		LOC_Os04g47190	11974.m09665 protein Branched-chain-amino-acid aminotransferase 5, chloroplast precursor, putative, expressed	2.7e-77	At3g49680	T9C5.3; branched-chain amino acid aminotransferase 3 / branched-chain amino acid transaminase 3 (BCAT3) [EC:2.6.1.42]; K00826 branched-chain amino acid aminotransferase	1e-64	Q9FYA6	BCAT5_ARATH Branched-chain-amino-acid aminotransferase 5, chloroplast precursor (EC 2.6.1.42) (Atbcat-5) - Arabidopsis thaliana (Mouse-ear cress)	1.3e-64	Q7XPR5	OSJNBa0065O17.16 protein (OSJNBa0084K11.1 protein). {Oryza sativa}{Viridiplantae}{Eukaryota}	1.4e-75			METABOLISM;amino acid metabolism;			OSJNBa0084K11.1 {Oryza sativa (japonica cultivar-group);} ^|^GB|CAE03491.2|38345763|OSJN00085 OSJNBa0065O17.16 {Oryza sativa (japonica cultivar-group);}
MZ00028872	8.32263	1.29555		P			F		0.116151	0.206962	0.000166273	0.436128	8.14305e-05	0.450524		LOC_Os04g39160	11974.m08905 protein RNA dependent RNA polymerase family protein, expressed	1.6e-54	At4g11130	T22B4.110; RNA-dependent RNA polymerase, putative	9.7e-32				Q7XM31	OSJNBb0048E02.13 protein. {Oryza sativa}{Viridiplantae}{Eukaryota}	6.2e-53						OSJNBb0048E02.13 {Oryza sativa (japonica cultivar-group);}
MZ00028929	8.24227	1.42188	N			F			0.000207129	-0.4397	3.64263e-07	-0.559567	0.10853	0.204302		LOC_Os03g10850	11973.m06537 protein expressed protein	5.8e-36	At1g49880	F10F5.3; Erv1/Alr family protein	7.9e-51	P56213	ALR_MOUSE Augmenter of liver regeneration - Mus musculus (Mouse)	5.5e-27	Q8GXX0	Hypothetical protein At1g49880/F10F5_3 (At1g49880) (Mitochondrial sulfhydryl oxidase Erv1p). {Arabidopsis thaliana}{Viridiplantae}{Eukaryota}	5.5e-49						mitochondrial sulfhydryl oxidase Erv1p {Arabidopsis thaliana;} ^|^GB|BAC42626.1|26451041|AK117991 unknown protein {Arabidopsis thaliana;} ^|^GB|AAO39946.1|28372928|BT003718 At1g49880 {Arabidopsis thaliana;} -TRUNCATED-
MZ00028938	9.61125	3.6535		N			S		0.0114869	0.313555	0.517636	0.0946017	0.000815227	-0.390847		LOC_Os10g02840	11980.m03701 protein O-methyltransferase family protein, expressed	3.4e-15				P47917	ZRP4_MAIZE O-methyltransferase ZRP4 (EC 2.1.1.-) (OMT) - Zea mays (Maize)	1.5e-10	Q67VD3	Putative O-methyltransferase. {Oryza sativa}{Viridiplantae}{Eukaryota}	4.5e-13						putative O-methyltransferase {Oryza sativa (japonica cultivar-group);} ^|^GB|BAD37839.1|51535782|AP004862 putative O-methyltransferase {Oryza sativa (japonica cultivar-group);}
MZ00028950	8.74759	1.78243		N			F		0.359887	0.129435	0.639066	0.0706799	4.04044e-05	-0.466196		LOC_Os01g39800	11971.m10253 protein Esterase, putative, expressed	3.4e-118	At3g47560	F1P2.110; esterase/lipase/thioesterase family protein	3.6e-78				Q9AWW1	Esterase/lipase/thioesterase family protein-like. {Oryza sativa}{Viridiplantae}{Eukaryota}	1.4e-116						esterase/lipase/thioesterase family protein-like {Oryza sativa (japonica cultivar-group);} ^|^GB|BAB32948.1|13161357|AP002908 esterase/lipase/thioesterase family protein-like {Oryza sativa (japonica cultivar-TRUNCATED-
MZ00028970	9.5035	3.29694	P			F			0.0101688	0.318028	2.17032e-05	0.484346	0.275159	-0.145251		LOC_Os05g42250	11975.m08398 protein cation channel family protein, expressed	2.8e-84	At5g54250	MDK4.7; cyclic nucleotide-regulated ion channel (CNGC4); K05391 cyclic nucleotide gated channel, other eukaryote	5.8e-77	Q94AS9	CNGC4_ARATH Cyclic nucleotide-gated ion channel 4 (AtCNGC4) (Cyclic nucleotide- and calmodulin-regulated ion channel 4) (AtHLM1) - Arabidopsis thaliana (Mouse-ear cress)	5.2e-77	Q60EI8	Putative cyclic nucleotide gated ion channel. {Oryza sativa}{Viridiplantae}{Eukaryota}	1.4e-82			CELLULAR TRANSPORT, TRANSPORT FACILITATION AND TRANSPORT ROUTES;channel / pore class transport;transport facilitation;			putative cyclic nucleotide gated ion channel {Oryza sativa (japonica cultivar-group);}
MZ00029002	8.62084	1.89327	P	N		S	F		0.000175375	0.444093	0.00187163	0.371085	1.21953e-05	-0.492367		LOC_Os08g02060	11978.m04352 protein expressed protein	8.3e-37	At1g33810	F14M2.27; expressed protein	8.9e-27				Q6ZCC6	Hypothetical protein P0498H04.23. {Oryza sativa}{Viridiplantae}{Eukaryota}	3.3e-35						unknown protein {Oryza sativa (japonica cultivar-group);}
MZ00029012	8.46002	1.83888	P			S			0.421327	0.115919	0.000891728	0.393155	0.944782	0.0121982		LOC_Os05g45740	11975.m08699 protein mitochondrial ATP synthase g subunit family protein, putative, expressed	1.8e-50	At4g29480	F17A13.300; mitochondrial ATP synthase g subunit family protein	9.6e-46				Q6I5G9	Hypothetical protein OSJNBa0053E05.17. {Oryza sativa}{Viridiplantae}{Eukaryota}	8.9e-49						unknown protein {Oryza sativa (japonica cultivar-group);}
MZ00029048	7.57725	2.45407		P			S		0.855789	-0.0309581	0.973709	0.00591721	0.000987043	0.385395																			NA
MZ00029096	11.2366	1.51675		P			F		0.458366	-0.107879	0.332939	-0.134178	7.75686e-05	0.451641		LOC_Os09g27700	11979.m05921 protein microtubule associated protein family protein, putative, expressed	6.5e-76	At2g01910	T23K3.10; microtubule associated protein (MAP65/ASE1) family protein	1.1e-51				Q67V48	Putative microtubule-associated protein MAP65-1a. {Oryza sativa}{Viridiplantae}{Eukaryota}	3.3e-74						putative microtubule-associated protein MAP65-1a {Oryza sativa (japonica cultivar-group);}
MZ00029100	9.83621	1.89253	P			S			0.000129731	0.451951	0.00284248	0.357578	0.00130694	-0.377193		LOC_Os07g27790	11977.m07053 protein Glutamate-cysteine ligase, chloroplast precursor, putative, expressed	2.5e-60	At4g23100	F7H19.290; glutamate-cysteine ligase / gamma-glutamylcysteine synthetase (GSH1) [EC:6.3.2.2]; K01919 glutamate--cysteine ligase	1.1e-53	P46309	GSH1_ARATH Glutamate--cysteine ligase, chloroplast precursor (EC 6.3.2.2) (Gamma-glutamylcysteine synthetase) (Gamma-ECS) (GCS) - Arabidopsis thaliana (Mouse-ear cress)	9.7e-53	Q8W4W3	Putative gamma-glutamylcysteine synthetase (EC 6.3.2.2). {Zea mays}{Viridiplantae}{Eukaryota}	2.4e-64			biosynthesis of secondary products derived from primary amino acids;METABOLISM;biosynthesis of nonprotein amino acids;secondary metabolism;			putative gamma-glutamylcysteine synthetase {Zea mays;}
MZ00029108	8.09894	1.38902	P			F			5.59113e-05	0.471526	9.58911e-05	0.450075	0.262806	-0.148826																			NA
MZ00029127	10.5162	2.21388		P			F		0.0616525	-0.241001	0.115907	-0.204067	3.4694e-05	0.469578		LOC_Os08g06630	11978.m04802 protein Sigma-70 region 2 family protein, expressed	4.4e-158	At1g64860	F13O11.16; RNA polymerase sigma subunit SigA (sigA) / sigma factor 1 (SIG1)	2e-109	Q92FZ8	RPOD_RICCN RNA polymerase sigma factor rpoD (Sigma-70) - Rickettsia conorii	3.1e-38	Q9ZTI2	RNA polymerase sigma factor 2 (Fragment). {Zea mays}{Viridiplantae}{Eukaryota}	9.1e-173	Sigma70-like					RNA polymerase sigma factor 2 {Zea mays;}
MZ00029128	8.85417	1.22715	N			S			0.0343056	-0.268527	0.00110439	-0.386952	0.0613238	0.234073		LOC_Os03g53510	11973.m10320 protein transducin family protein, putative, expressed	4.3e-56	At5g50230	K6A12.9; transducin / WD-40 repeat protein family	5.2e-38	Q8C0J2	A16L1_MOUSE Autophagy-related protein 16-1 (APG16-like 1) - Mus musculus (Mouse)	2.5e-14	Q94GP4	Putative WD-repeat protein. {Oryza sativa}{Viridiplantae}{Eukaryota}	2.2e-54						putative WD-repeat protein {Oryza sativa (japonica cultivar-group);}
MZ00029142	11.3557	2.04267	N			F			6.42893e-06	-0.517632	1.35024e-05	-0.493779	0.212465	0.163568		LOC_Os05g33620	11975.m07594 protein expressed protein	2.9e-50	At4g15545	FCAALL.167; expressed protein	1.2e-33				Q6AVA4	Hypothetical protein OJ1174_H11.9. {Oryza sativa}{Viridiplantae}{Eukaryota}	1.5e-48						unknown protein {Oryza sativa (japonica cultivar-group);}
MZ00029216	9.81796	2.05771	P			F			9.44108e-07	0.55801	3.99496e-07	0.557983	0.00157424	-0.371426		LOC_Os01g58870	11971.m12028 protein phosphate translocator, putative, expressed	1.7e-45	At5g25400	F18G18.140; phosphate translocator-related	9.4e-39				Q65X78	Hypothetical protein OJ1579_G03.4. {Oryza sativa}{Viridiplantae}{Eukaryota}	8.5e-44						similar to phosphate/phosphoenolpyruvate translocator protein {Oryza sativa (japonica cultivar-group);} ^|^GB|BAB86434.1|19571007|AP003221 contains EST AU071043(R10645) similar to phosphate/phosphoenolpyruva-TRUNCATED-
MZ00029230	8.08131	1.38085		P			F		0.320337	-0.138885	0.877387	-0.0263096	5.68531e-09	0.616915		LOC_Os09g38130	11979.m06761 protein Auxin Efflux Carrier family protein, expressed	8.1e-78	At5g65980	K2A18.4; auxin efflux carrier protein family	1.5e-54				Q6YS35	Auxin efflux carrier protein-like. {Oryza sativa}{Viridiplantae}{Eukaryota}	2.7e-72						auxin efflux carrier protein family-like protein {Oryza sativa (japonica cultivar-group);} ^|^GB|BAD31990.1|50509028|AP006343 auxin efflux carrier protein -like {Oryza sativa (japonica cultivar-group);} -TRUNCATED-
MZ00029263	8.35768	1.48776		P			F		0.0160009	-0.300771	0.059825	-0.239337	1.94605e-08	0.60075		LOC_Os05g02520	11975.m04788 protein legumin, putative, expressed	2.7e-157	At1g07750	F24B9.13; cupin family protein	9.9e-131	O23878	13S1_FAGES 13S globulin seed storage protein 1 precursor (Legumin-like protein 1) [Contains: 13S globulin seed storage protein 1 acidic chain; 13S globulin seed storage protein 1 basic chain] - Fagopyrum esculentum (Common buckwheat)	6.6e-17	Q84TL6	Legumin-like protein. {Zea mays}{Viridiplantae}{Eukaryota}	3.4e-191						legumin-like protein {Zea mays;}
MZ00029284	8.35108	1.62575		P			F		0.00865102	-0.32422	0.912713	-0.0190401	2.09712e-05	0.480827		LOC_Os12g43670	11982.m08141 protein Erg28 like protein, expressed	1.5e-35	At1g10030	T27I1.5; integral membrane family protein	1.5e-31	O80594	ERG28_ARATH Probable ergosterol biosynthetic protein 28 - Arabidopsis thaliana (Mouse-ear cress)	4e-24	Q7Y031	At1g10030. {Arabidopsis thaliana}{Viridiplantae}{Eukaryota}	1.1e-29						At1g10030 {Arabidopsis thaliana;}
MZ00029303	10.2497	1.7824	P			F			0.0147937	0.303799	8.02432e-06	0.504465	0.0316863	-0.264053		LOC_Os07g40940	11977.m08334 protein expressed protein	1.2e-62	At1g18650	F25I16.1; glycosyl hydrolase family protein 17	1e-34	Q9FNQ2	E13L2_ARATH Glucan endo-1,3-beta-glucosidase-like protein 2 precursor - Arabidopsis thaliana (Mouse-ear cress)	2.7e-32	Q8GRJ3	Glycosyl hydrolase family 17-like protein. {Oryza sativa}{Viridiplantae}{Eukaryota}	5.4e-58						glycosyl hydrolase family 17-like protein {Oryza sativa (japonica cultivar-group);} ^|^GB|BAC15512.1|22775658|AP003840 glycosyl hydrolase family 17-like protein {Oryza sativa (japonica cultivar-group);} -TRUNCATED-
MZ00029320	9.54468	6.16167	P	N		S	S		0.00218252	0.372001	0.216092	0.165764	0.000400447	-0.410711		LOC_Os12g16410	11982.m05599 protein Isoflavone reductase homolog, putative, expressed	5.4e-136	At1g32100	F3C3.10; pinoresinol-lariciresinol reductase, putative	6e-108	P52581	IFRH_LUPAL Isoflavone reductase homolog (EC 1.3.1.-) - Lupinus albus (White lupin)	4.1e-116	P52581	Isoflavone reductase homolog (EC 1.3.1.-). {Lupinus albus}{Viridiplantae}{Eukaryota}	3.2e-115						Isoflavone reductase homolog (EC 1.3.1.-). {Lupinus albus;} ^|^PIR|T11035|T11035 probable 2''-hydroxyisoflavone reductase (EC 1.3.1.45) - white lupine {Lupinus albus;} ^|^GB|AAB67729.1|1230614-TRUNCATED-
MZ00029425	9.2152	1.53454	P	N		F	S		1.6254e-05	0.497239	0.0277541	0.274368	0.00155286	-0.371858		LOC_Os04g35590	11974.m08648 protein thioesterase family protein, expressed	7.8e-57	At1g04290	F19P19.27; thioesterase family protein	3.5e-32	Q9CQR4	THEM2_MOUSE Thioesterase superfamily member 2 - Mus musculus (Mouse)	3.9e-17	Q7XV63	OSJNBa0006B20.3 protein. {Oryza sativa}{Viridiplantae}{Eukaryota}	3.9e-55						OSJNBa0006B20.3 {Oryza sativa (japonica cultivar-group);}
MZ00029427	9.38371	1.28384		N			F		0.00241756	0.368695	0.000554157	0.406192	1.07191e-06	-0.538565		LOC_Os07g32430	11977.m07508 protein Pre-mRNA splicing factor ATP-dependent RNA helicase PRP16, putative, expressed	5.7e-148	At5g13010	T24H18.180; RNA helicase, putative	6.3e-129	Q92620	PRP16_HUMAN Pre-mRNA-splicing factor ATP-dependent RNA helicase PRP16 (EC 3.6.1.-) (ATP-dependent RNA helicase DHX38) (DEAH box protein 38) - Homo sapiens (Human)	7.7e-92	Q7XIR8	Putative DEAH-box RNA helicase. {Oryza sativa}{Viridiplantae}{Eukaryota}	2.9e-146			RNA synthesis;RNA processing;splicing;mRNA processing (splicing, 5'-, 3'-end processing);mRNA synthesis;TRANSCRIPTION;			putative pre-mRNA splicing factor ATP-dependent RNA helicase {Oryza sativa (japonica cultivar-group);}
MZ00029447	10.6461	1.39322	N			F			0.00106201	-0.394029	7.90405e-05	-0.454899	0.00641901	0.326065		LOC_Os01g07390	11971.m07365 protein Zinc finger, C3HC4 type family protein, expressed	5.8e-52	At5g01960	T7H20.10; zinc finger (C3HC4-type RING finger) protein family	1e-48	Q9Y225	RNF24_HUMAN RING finger protein 24 - Homo sapiens (Human)	1.8e-06	Q5VQF9	Hypothetical protein OJ1276_B06.18. {Oryza sativa}{Viridiplantae}{Eukaryota}	2.9e-50						unknown protein {Arabidopsis thaliana;} ^|^GB|AAN15601.1|23198148|BT000282 unknown protein {Arabidopsis thaliana;}
MZ00029519	11.3246	1.9343		N			F		0.876374	-0.026772	0.0720484	-0.229942	2.64608e-05	-0.475571		LOC_Os04g52460	11974.m10139 protein Viral A-type inclusion protein repeat containing protein, expressed	1.4e-68	At2g32240	F22D22.1; expressed protein	3.2e-18	P04268	TPM1_CHICK Tropomyosin 1 alpha chain (Alpha-tropomyosin) - Gallus gallus (Chicken)	8.9e-13	Q7XN10	OSJNBa0008M17.5 protein. {Oryza sativa}{Viridiplantae}{Eukaryota}	5.6e-67						OSJNBa0008M17.5 {Oryza sativa (japonica cultivar-group);}
MZ00029569	9.86874	1.38844	P			F			7.64158e-06	0.514831	0.0012304	0.3838	0.0514035	-0.242408		LOC_Os03g56000	11973.m10510 protein hypothetical protein	2.5e-99	At1g59510	T4M14.9; expressed protein	1e-55				Q75KB2	Expressed protein. {Oryza sativa}{Viridiplantae}{Eukaryota}	2.2e-109						expressed protein {Oryza sativa (japonica cultivar-group);}
MZ00029588	7.99411	1.27918		N			F		0.0979286	0.216829	0.0470318	0.250687	3.00232e-05	-0.47293		LOC_Os06g44750	11976.m09002 protein ZMMHCF1, putative, expressed	3.2e-147	At5g57390	MSF19.5; ovule development protein, putative; K09285 AP2-like factor, ANT lineage	7.4e-95	Q8L3U3	BBM1_BRANA Protein BABY BOOM 1 (BnBBM1) - Brassica napus (Rape)	6e-91	Q41832	Orf protein. {Zea mays}{Viridiplantae}{Eukaryota}	8.3e-238	AP2-EREBP					hypothetical protein - maize {Zea mays;} ^|^GB|CAA87634.1|2652938|ZMMHCF1 orf {Zea mays;}
MZ00029615	7.85422	1.46777	P			F			8.37432e-07	0.559925	3.29813e-08	0.597847	0.516314	-0.0918606		LOC_Os10g09160	11980.m04261 protein Cytochrome P450 family protein, expressed	1.5e-18	At5g35715	MXH1.7; cytochrome P450 71B8	1.1e-09	P93531	C71D7_SOLCH Cytochrome P450 71D7 (EC 1.14.-.-) - Solanum chacoense (Chaco potato)	7.7e-10	Q8S5I4	Putative cytochrome P450. {Oryza sativa}{Viridiplantae}{Eukaryota}	8.1e-17						putative cytochrome P450 {Oryza sativa (japonica cultivar-group);} ^|^GB|AAM08841.1|20043033|AC113337 Putative cytochrome P450 {Oryza sativa (japonica cultivar-group);}
MZ00029717	11.0677	5.51891	P			F			0.0870587	0.223262	6.20735e-05	0.460485	0.760446	0.0475816		LOC_Os01g66230	11971.m42779 protein csAtPR5, putative, expressed	2.1e-13							Q5N8H2	Hypothetical protein P0408G07.18. {Oryza sativa}{Viridiplantae}{Eukaryota}	3.8e-11						NA
MZ00029719	8.32515	1.65602		N			F		0.738121	0.0532399	0.152995	-0.187888	6.05609e-05	-0.457349																			NA
MZ00029725	9.23255	6.62264	N			F			5.59113e-05	-0.47151	4.30106e-05	-0.469175	0.534833	0.0883436		LOC_Os02g49680	11972.m10002 protein calcium sensing receptor, putative, expressed	1.1e-82	At5g23060	MYJ24.5; expressed protein	1.3e-66				Q6S3G1	Extracellular calcium sensing receptor. {Oryza sativa}{Viridiplantae}{Eukaryota}	2.1e-81						extracellular calcium sensing receptor {Oryza sativa;}
MZ00029738	9.53893	1.48781	N			F			0.108323	-0.210996	6.66614e-07	-0.548698	0.170513	-0.177709		LOC_Os06g27800	11976.m07325 protein Uncharacterised protein family containing protein, expressed	6.8e-145	At5g66420	K1F13.7; expressed protein	2.8e-119	P55607	Y4OV_RHISN Hypothetical 30.2 kDa protein y4oV - Rhizobium sp. (strain NGR234)	1.6e-84	Q69XZ5	Putative transcriptional regulator. {Oryza sativa}{Viridiplantae}{Eukaryota}	3.4e-143						putative transcriptional regulator {Oryza sativa (japonica cultivar-group);}
MZ00029743	9.86042	8.67978	P			F			0.000109814	0.456183	2.42467e-06	0.526322	0.328313	-0.131852		LOC_Os08g10570	11978.m05190 protein bifunctional purine biosynthesis protein PurH containing protein, expressed	1.5e-99	At2g35040	F19I3.27; AICARFT/IMPCHase bienzyme family protein	1.4e-95	Q8RC55	PUR9_THETN Bifunctional purine biosynthesis protein purH [Includes: Phosphoribosylaminoimidazolecarboxamide formyltransferase (EC 2.1.2.3) (AICAR transformylase); IMP cyclohydrolase (EC 3.5.4.10) (Inosinicase) (IMP synthetase) (ATIC)] - Thermoanaerobacter tengcongensis	7.3e-44	Q6ZKK4	Putative aminoimidazolecarboximide ribonucleotide transformylase. {Oryza sativa}{Viridiplantae}{Eukaryota}	7.7e-98			purine nucleotide metabolism;METABOLISM;nucleotide metabolism;purine nucleotide anabolism;			putative aminoimidazolecarboximide ribonucleotide transformylase {Oryza sativa (japonica cultivar-group);}
MZ00029777	9.29105	1.34318		P			F		0.000257525	-0.433516	0.0130472	-0.304573	6.29401e-06	0.505592		LOC_Os09g37100	11979.m06658 protein Phospholipase D delta, putative, expressed	2.7e-118	At4g35790	F4B14.60; phospholipase D delta / PLD delta (PLDDELTA)	2.3e-90	Q9C5Y0	PLDD1_ARATH Phospholipase D delta (EC 3.1.4.4) (AtPLDdelta) (PLD delta) - Arabidopsis thaliana (Mouse-ear cress)	2.1e-89	Q8SAG4	Phospholipase D nu-2 (Fragment). {Oryza sativa}{Viridiplantae}{Eukaryota}	3e-89			CELL RESCUE, DEFENSE AND VIRULENCE;stress response;			putative phospholipase D {Oryza sativa (japonica cultivar-group);}
MZ00029798	8.89397	1.6897		P			F		0.00111125	-0.392722	0.00180808	-0.372085	3.42735e-05	0.470004		LOC_Os07g44290	11977.m08650 protein CBL-interacting serine/threonine-protein kinase 1, putative, expressed	2.9e-78	At3g17510	MKP6.20; CBL-interacting protein kinase 1 (CIPK1)	1.2e-40	Q8RWC9	CIPK1_ARATH CBL-interacting serine/threonine-protein kinase 1 (EC 2.7.11.1) (SOS2-like protein kinase PKS13) (SNF1-related kinase 3.16) - Arabidopsis thaliana (Mouse-ear cress)	1e-39	Q69WP7	Putative serine/threonine kinase. {Oryza sativa}{Viridiplantae}{Eukaryota}	1.5e-76		KIN1/SNF1/Nim1_like(CAMK_2)				putative serine/threonine kinase {Oryza sativa (japonica cultivar-group);}
MZ00029805	9.82804	5.32637	N			F			0.0712589	-0.233456	2.86583e-05	-0.478367	0.726435	0.0535641		LOC_Os03g05370	11973.m06060 protein hypothetical protein	1.9e-21							Q947Y8	Hypothetical protein OSJNBa0067N01.8. {Oryza sativa}{Viridiplantae}{Eukaryota}	9.7e-20						hypothetical protein {Oryza sativa (japonica cultivar-group);}
MZ00029878	8.64772	1.66903	N			F			0.00114532	-0.391834	5.9865e-05	-0.461394	0.129249	0.194608		LOC_Os04g05010	11974.m05803 protein CBS domain containing protein, expressed	1.8e-32				P42851	IMDH_PYRFU Inosine-5'-monophosphate dehydrogenase (EC 1.1.1.205) (IMP dehydrogenase) (IMPDH) (IMPD) - Pyrococcus furiosus	2e-09	Q7XRN1	OSJNBa0095E20.4 protein. {Oryza sativa}{Viridiplantae}{Eukaryota}	7.2e-31						OSJNBa0095E20.4 {Oryza sativa (japonica cultivar-group);}
MZ00029916	8.33386	1.53622		P			F		0.000167145	-0.445131	0.00862386	-0.319692	4.02086e-05	0.466338																			NA
MZ00029946	7.47187	1.50188		P			S		0.0492741	-0.252093	0.0263371	-0.276786	0.00712031	0.322503		LOC_Os11g13980	11981.m05537 protein Hsp20/alpha crystallin family protein, expressed	5.1e-60	At4g10250	F24G24.50; 22.0 kDa ER small heat shock protein (HSP22.0-ER)	7.9e-35	P30236	HSP41_SOYBN 22.0 kDa class IV heat shock protein precursor - Glycine max (Soybean)	1.2e-38	Q53M11	Hypothetical protein (Low molecular weight heat shock protein (Clone Hsp22.3)-soybean). {Oryza sativa}{Viridiplantae}{Eukaryota}	2.6e-58			CELL RESCUE, DEFENSE AND VIRULENCE;stress response;			low molecular weight heat shock protein precursor (clone Hsp22.3) - soybean {Glycine max;} ^|^GB|AAB03097.1|710434|GMU21723 Hsp22.3 {Glycine max;}
MZ00029983	9.09684	1.41731		N			F		0.133743	0.19904	0.552191	0.0876417	2.40317e-08	-0.596997		LOC_Os10g35390	11980.m06362 protein 1-acyl-sn-glycerol-3-phosphate acyltransferase 1, chloroplast precursor, putative, expressed	1e-132	At4g30580	F17I23.80; phospholipid/glycerol acyltransferase family protein [EC:2.3.1.51]; K00655 1-acyl-sn-glycerol-3-phosphate acyltransferase	1.3e-87	Q9LLY4	LPAT1_BRANA 1-acyl-sn-glycerol-3-phosphate acyltransferase 1, chloroplast precursor (EC 2.3.1.51) - Brassica napus (Rape)	2.1e-89	Q8W3E1	Putative lysophosphatidic acid acyltransferase. {Oryza sativa}{Viridiplantae}{Eukaryota}	4.9e-128			lipid, fatty acid and isoprenoid biosynthesis;BIOGENESIS OF CELLULAR COMPONENTS;lipid, fatty acid and isoprenoid metabolism;eukaryotic plasma membrane;METABOLISM;			putative lysophosphatidic acid acyltransferase {Oryza sativa (japonica cultivar-group);} ^|^GB|AAL58271.1|18071412|AC068923 putative lysophosphatidic acid acyltransferase {Oryza sativa (japonica cultivar-gro-TRUNCATED-
MZ00030015	9.1467	1.555		P			F		0.19291	-0.175715	0.285001	-0.146231	9.52879e-05	0.446347		LOC_Os12g14220	11982.m05392 protein expressed protein	6.8e-10	At5g50335	MXI22.20; expressed protein	7.4e-07												NA
MZ00030098	7.46254	2.90481	P			S			0.00730481	0.330354	0.137177	0.19436	0.92656	-0.0158048		LOC_Os01g36820	11971.m09978 protein expressed protein	3.6e-20							Q5JJR0	Hypothetical protein OSJNBa0042P21.37 (Hypothetical protein B1156H12.1). {Oryza sativa}{Viridiplantae}{Eukaryota}	1.8e-18						hypothetical protein {Oryza sativa (japonica cultivar-group);} ^|^GB|BAB90668.1|20161752|AP004225 hypothetical protein {Oryza sativa (japonica cultivar-group);}
MZ00030177	7.59444	1.42892		N			F		0.137248	0.197511	0.468046	0.10423	5.21011e-07	-0.550925		LOC_Os07g38590	11977.m08105 protein Carboxyl-terminal peptidase, putative, expressed	1.1e-43	At1g55360	F7A10.1; expressed protein	5.8e-39				Q6ZL19	Putative carboxyl-terminal proteinase. {Oryza sativa}{Viridiplantae}{Eukaryota}	4.2e-42						putative carboxyl-terminal proteinase {Oryza sativa (japonica cultivar-group);}
MZ00030185	9.37769	1.50193		P			F		0.0118409	-0.312441	0.306001	-0.140725	1.45042e-08	0.604992																			NA
MZ00030212	10.9416	2.55161		N			F		0.00343828	0.356738	0.874112	0.0268832	5.25016e-06	-0.508886		LOC_Os07g28400	11977.m07112 protein expressed protein	1.7e-38	At5g51720	MIO24.14; expressed protein	2e-29	Q3ZBU2	ZCD1_BOVIN Zinc finger CDGSH domain-containing protein 1 - Bos taurus (Bovine)	2.5e-15	Q9FLI7	Arabidopsis thaliana genomic DNA, chromosome 5, P1 clone:MIO24 (AT5g51720/MIO24_14). {Arabidopsis thaliana}{Viridiplantae}{Eukaryota}	1.4e-27						AT5g51720/MIO24_14 {Arabidopsis thaliana;} ^|^GB|AAK49604.1|13926265|AF372888 AT5g51720/MIO24_14 {Arabidopsis thaliana;} ^|^GB|BAB11241.1|10177871|AB010074 unnamed protein product; gene_id:MIO24.14 unknown protein {Arabidopsis thaliana;}
MZ00030230	8.80844	1.37595	N			F			0.229868	-0.1635	5.09859e-05	-0.464917	0.964561	-0.00788496		LOC_Os10g37690	11980.m06557 protein Inner membrane protein OXA1-like, mitochondrial precursor, putative, expressed	4.2e-33	At2g46470	F11C10.16; OXA1 protein, putative; K03217 preprotein translocase YidC subunit	1.1e-10	Q9SKD3	OXA1L_ARATH Inner membrane protein OXA1-like, mitochondrial precursor - Arabidopsis thaliana (Mouse-ear cress)	9.7e-10	Q8LNI1	Putative cytochrome oxidase assembly protein. {Oryza sativa}{Viridiplantae}{Eukaryota}	2.1e-31						putative cytochrome oxidase assembly protein {Oryza sativa (japonica cultivar-group);}
MZ00030259	9.31148	1.85546	N			S			0.900503	-0.021861	0.00266978	-0.359701	0.194134	0.169472		LOC_Os07g20150	11977.m06401 protein expressed protein	5.9e-25	At1g64600	F1N19.17; expressed protein	5.7e-25				Q6YSV0	Hypothetical protein P0680C01.9. {Oryza sativa}{Viridiplantae}{Eukaryota}	5.6e-46						unknown protein {Oryza sativa (japonica cultivar-group);}
MZ00030265	9.06914	1.67217	N			F			2.81283e-06	-0.536818	0.000150982	-0.438484	0.02245	0.278759		LOC_Os01g65400	11971.m12652 protein 5'-3' exonuclease, N-terminal resolvase-like domain containing protein, expressed	7.8e-144	At1g34380	F7P12.3; 5'-3' exonuclease family protein	5.8e-55	O67550	EX53_AQUAE Probable 5'-3' exonuclease (EC 3.1.11.-) - Aquifex aeolicus	3.9e-20	Q5N8X0	Putative DNA polymerase I 3'-5' exo domain. {Oryza sativa}{Viridiplantae}{Eukaryota}	3.1e-142						putative DNA polymerase I {Oryza sativa (japonica cultivar-group);} ^|^GB|BAB92438.1|20804753|AP003297 putative DNA polymerase I {Oryza sativa (japonica cultivar-group);}
MZ00030444	9.07975	1.34288	P	N		F	F		7.71724e-07	0.561367	0.000123606	0.443401	1.30771e-10	-0.668659		LOC_Os10g38730	11980.m06641 protein glutathione S-transferase GSTU6, putative, expressed	2.6e-85	At1g59700	T30E16.30; glutathione S-transferase, putative	4.2e-48	Q06398	GSTU6_ORYSA Probable glutathione S-transferase GSTU6 (EC 2.5.1.18) (28 kDa cold-induced protein) - Oryza sativa (Rice)	5.6e-70	Q8LMJ0	Putative glutathione S-transferase. {Oryza sativa}{Viridiplantae}{Eukaryota}	1e-83						putative glutathione S-transferase {Oryza sativa (japonica cultivar-group);} ^|^GB|AAM94536.1|22213196|AC113948 putative glutathione S-transferase {Oryza sativa (japonica cultivar-group);}
MZ00030457	8.29352	1.30601	P			F			0.026312	0.280063	1.93541e-05	0.48694	0.0857867	-0.217289		LOC_Os03g60720	11973.m10961 protein Alpha-expansin 4 precursor, putative, expressed	2.8e-130	At2g39700	F17A14.7; expansin, putative (EXP4)	3.7e-115	Q852A1	EXPA7_ORYSA Expansin-A7 precursor (OsEXPA7) (Alpha-expansin-7) (OsEXP7) (OsaEXPa1.26) - Oryza sativa (Rice)	1.8e-129	Q852A1	Alpha-expansin. {Oryza sativa}{Viridiplantae}{Eukaryota}	1.4e-128			BIOGENESIS OF CELLULAR COMPONENTS;SUBCELLULAR LOCALIZATION;cell wall;cell wall;			alpha-expansin OsEXP7 [imported] - rice {Oryza sativa;} ^|^GB|AAL24483.1|16517033|AF394547 alpha-expansin OsEXPA7 {Oryza sativa;} ^|^GB|AAF62182.1|7407663|AF247164 alpha-expansin OsEXPA7 {Oryza sativa;} ^|^G-TRUNCATED-
MZ00030489	10.2475	1.80552	P			F			0.00307354	0.360797	5.60883e-08	0.588699	0.561716	0.0834808		LOC_Os06g48060	11976.m09332 protein ABC transporter family protein, expressed	2.6e-13	At1g67940	T23K23.21; ABC transporter family protein	4.4e-11	Q9C9W0	NAP3_ARATH Non-intrinsic ABC protein 3 (MRP-related protein 1) - Arabidopsis thaliana (Mouse-ear cress)	4e-10	Q5Z8H2	Putative multidrug resistance protein. {Oryza sativa}{Viridiplantae}{Eukaryota}	4.7e-12						putative multidrug resistance protein {Oryza sativa (japonica cultivar-group);}
MZ00030493	8.6063	1.28897	P			F			0.00393566	0.352372	1.04047e-06	0.540842	0.754856	-0.0485637																			NA
MZ00030532	11.707	1.73442		N			F		0.0583014	0.243712	0.0518055	0.246185	8.54142e-05	-0.449247		LOC_Os03g57970	11973.m10709 protein Protease inhibitor/seed storage/LTP family protein, expressed	5.4e-41	At3g22600	F16J14.16; protease inhibitor/seed storage/lipid transfer protein (LTP) family protein	4.3e-16				Q852L3	Putative protease inhibitor. {Oryza sativa}{Viridiplantae}{Eukaryota}	2.1e-39						putative protease inhibitor {Oryza sativa (japonica cultivar-group);}
MZ00030554	9.24087	1.85491		N			F		0.0101174	0.318295	0.29046	0.144755	7.54037e-06	-0.50193																			NA
MZ00030565	8.05813	1.29472		P			F		0.519449	0.0950465	0.0274247	0.274849	1.22506e-05	0.492187		LOC_Os07g39320	11977.m08174 protein Homeobox domain containing protein, expressed	3.8e-23							Q7XI85	Homeodomain protein-like. {Oryza sativa}{Viridiplantae}{Eukaryota}	1.9e-21	HB					homeodomain protein-like {Oryza sativa (japonica cultivar-group);} ^|^GB|BAD30497.1|50509227|AP004185 homeodomain protein-like {Oryza sativa (japonica cultivar-group);}
MZ00030567	8.48467	2.11992	N			F			0.0352428	-0.267266	3.72363e-05	-0.472424	0.267464	-0.147436		LOC_Os05g39990	11975.m08176 protein Alpha-expansin 1 precursor, putative, expressed	7.7e-121	At1g26770	T24P13.15; expansin, putative (EXP10)	3.9e-104	P93442	EXPA4_ORYSA Expansin-A4 precursor (OsEXPA4) (Alpha-expansin-4) (OsEXP4) (OsaEXPa1.22) - Oryza sativa (Rice)	5e-120	P93442	Expansin. {Oryza sativa}{Viridiplantae}{Eukaryota}	3e-119			BIOGENESIS OF CELLULAR COMPONENTS;cell wall;cell wall;SUBCELLULAR LOCALIZATION;			expansin - rice {Oryza sativa;} ^|^GB|AAB81662.1|1815681|OSU85246 expansin {Oryza sativa (indica cultivar-group);}
MZ00030569	8.24904	1.25607	N			F			7.4766e-08	-0.599874	5.64883e-06	-0.511217	0.000403972	0.410436		LOC_Os05g04150	11975.m04948 protein expressed protein	1.6e-88	At4g01960	T7B11.22; expressed protein	3.3e-23				Q65XT4	Hypothetical protein P0033D06.14. {Oryza sativa}{Viridiplantae}{Eukaryota}	6.3e-87						unknown protein {Oryza sativa (japonica cultivar-group);}
MZ00030613	9.90621	2.69271	P			F			0.000117601	0.454331	2.0755e-07	0.570518	0.00529877	-0.332698		LOC_Os08g06430	11978.m04782 protein NADH:ubiquinone oxidoreductase 13 kD-like subunit, putative, expressed	2.8e-29	At3g03070	T17B22.24; NADH-ubiquinone oxidoreductase-related [EC:1.6.5.3 1.6.99.3]; K03939 NADH dehydrogenase (ubiquinone) Fe-S protein 6	2.5e-29	P52504	NDUS6_RAT NADH dehydrogenase [ubiquinone] iron-sulfur protein 6, mitochondrial precursor (EC 1.6.5.3) (EC 1.6.99.3) (NADH-ubiquinone oxidoreductase 13 kDa-A subunit) (Complex I-13kD-A) (CI-13kD-A) - Rattus norvegicus (Rat)	1.1e-07	Q41901	NADH ubiquinone oxidoreductase subunit. {Arabidopsis thaliana}{Viridiplantae}{Eukaryota}	1.1e-27						unknown protein {Oryza sativa (japonica cultivar-group);}
MZ00030615	8.0943	1.53644	P			F			0.00051628	0.414254	4.31454e-07	0.556086	0.80253	-0.0396198		LOC_Os05g48850	11975.m08956 protein no apical meristem, putative, expressed	6.3e-129	At4g28500	F20O9.190; no apical meristem (NAM) family protein	3.7e-91				Q6AUG9	Hypothetical protein OSJNBb0053D02.2. {Oryza sativa}{Viridiplantae}{Eukaryota}	2.5e-127	NAC					unknown protein {Oryza sativa (japonica cultivar-group);}
MZ00030624	9.37493	1.34648	N			F			0.0213354	-0.288725	9.52158e-05	-0.450284	0.411248	0.113221		LOC_Os03g63700	11973.m11238 protein Uncharacterised protein family containing protein, expressed	7.6e-40	At3g02910	F13E7.14; expressed protein	4.3e-27	Q9M8T3	U131_ARATH UPF0131 protein At3g02910 - Arabidopsis thaliana (Mouse-ear cress)	3.8e-26	Q84T74	Expressed protein. {Oryza sativa}{Viridiplantae}{Eukaryota}	3e-38						unknown protein {Oryza sativa (japonica cultivar-group);}
MZ00030648	7.93248	2.03881		P			S		0.898908	-0.022102	0.852841	0.0309472	0.00126088	0.378191		LOC_Os01g52560	11971.m11429 protein ABC transporter family protein, putative, expressed	3.1e-44	At1g15210	F9L1.15; ABC transporter family protein	1e-40	Q7FMW4	PDR15_ORYSA Pleiotropic drug resistance protein 15 - Oryza sativa (Rice)	1.6e-43	Q7FMW4	PDR-like ABC transporter. {Oryza sativa}{Viridiplantae}{Eukaryota}	1.2e-42			ABC transporters;transport facilitation;CELLULAR TRANSPORT, TRANSPORT FACILITATION AND TRANSPORT ROUTES;			putative ABC transporter {Oryza sativa (japonica cultivar-group);} ^|^GB|CAD59563.1|27368811|OSA535041 PDR-like ABC transporter {Oryza sativa (japonica cultivar-group);}
MZ00030683	8.18799	1.5252	P			F			0.00428068	0.349371	5.35271e-05	0.463839	0.730455	-0.0529397		LOC_Os06g19010	11976.m06564 protein expressed protein	6.2e-33							Q5ZA82	Embryogenesis transmembrane protein-like. {Oryza sativa}{Viridiplantae}{Eukaryota}	2.5e-31						embryogenesis transmembrane protein-like {Oryza sativa (japonica cultivar-group);}
MZ00030704	7.88735	1.87129		N			F		0.057751	0.2442	0.861306	0.0293997	1.53982e-05	-0.487515		LOC_Os08g10400	11978.m05173 protein expressed protein	3.9e-14	At3g05570	F22F7.22; expressed protein	1.4e-12				Q6ZCE2	Hypothetical protein P0486F07.16. {Oryza sativa}{Viridiplantae}{Eukaryota}	1.6e-12						hypothetical protein {Oryza sativa (japonica cultivar-group);}
MZ00030784	9.37184	1.78861		N			F		0.226532	0.164584	0.868125	0.0280742	8.28986e-05	-0.44999		LOC_Os03g29850	11973.m08248 protein zinc transporter, putative, expressed	1.3e-22	At1g55910	F14J16.16; metal transporter, putative (ZIP11)	4.4e-18	Q94EG9	ZIP11_ARATH Zinc transporter 11 precursor (ZRT/IRT-like protein 11) - Arabidopsis thaliana (Mouse-ear cress)	3.9e-17	Q852F6	Zinc transporter. {Oryza sativa}{Viridiplantae}{Eukaryota}	6.6e-21						zinc transporter {Oryza sativa (japonica cultivar-group);} ^|^GB|AAO37513.1|28209495|AC092262 putative zinc transporter {Oryza sativa (japonica cultivar-group);}
MZ00030800	9.25197	1.87025	P			F			0.176511	0.18161	5.48935e-06	0.512084	0.981502	-0.00421742		LOC_Os08g16600	11978.m05781 protein WD-40 repeat protein family, putative, expressed	4.8e-41	At4g30840	T10C21.7; WD-40 repeat protein family	5.5e-27				Q6YTK1	Putative Nucleoporin Nup43. {Oryza sativa}{Viridiplantae}{Eukaryota}	2.4e-39						putative Nucleoporin Nup43 {Oryza sativa (japonica cultivar-group);}
MZ00030824	8.97005	2.24521	N			F			4.16186e-05	-0.478014	4.96188e-05	-0.465756	0.0119004	0.303752																			NA
MZ00030839	9.21509	1.49549		N			F		0.553838	0.0877942	0.430565	-0.112329	1.94028e-06	-0.528504		LOC_Os08g28860	11978.m06891 protein coenzyme A diphosphatase NUDT11, putative, expressed	4.3e-88	At1g28960	F1K23.5; MutT/nudix family protein	9e-66	Q8GYB1	NUD15_ARATH Nudix hydrolase 15, mitochondrial precursor (EC 3.6.1.-) (AtNUDT15) - Arabidopsis thaliana (Mouse-ear cress)	1.3e-64	Q7F188	Putative phosphohydrolase. {Oryza sativa}{Viridiplantae}{Eukaryota}	7.5e-84						putative phosphohydrolase {Oryza sativa (japonica cultivar-group);} ^|^GB|BAD05258.1|40253324|AP003962 putative phosphohydrolase {Oryza sativa (japonica cultivar-group);}
MZ00030851	8.06711	1.57949	P			F			0.0655103	0.238107	5.65996e-05	0.462548	0.0291378	0.267606		LOC_Os11g41600	11981.m08001 protein expressed protein	5e-30							Q6AUY2	Hypothetical protein OSJNBa0004G03.14. {Oryza sativa}{Viridiplantae}{Eukaryota}	1.5e-07						NA
MZ00030937	9.05884	1.62953		N			F		0.761247	0.0489209	0.62254	-0.0738885	9.43674e-05	-0.446658		LOC_Os04g30490	11974.m08154 protein MATE efflux family protein, expressed	3.4e-63	At5g52450	K24M7.20; MATE efflux protein - related	1.7e-42	Q10085	YAO6_SCHPO Uncharacterized transporter C11D3.06 - Schizosaccharomyces pombe (Fission yeast)	3.6e-13	Q7XVK5	OSJNBa0069D17.7 protein. {Oryza sativa}{Viridiplantae}{Eukaryota}	8.3e-60						OSJNBa0069D17.7 {Oryza sativa (japonica cultivar-group);}
MZ00030944	9.24835	2.17016	N	P		S	S		0.00296534	-0.362029	0.417538	-0.115064	0.00019501	0.428628		LOC_Os01g38490	11971.m10132 protein expressed protein	2.5e-19							Q656T9	Hypothetical protein OSJNBb0049O23.26 (Hypothetical protein P0697C12.22). {Oryza sativa}{Viridiplantae}{Eukaryota}	9.9e-18						NA
MZ00030959	7.43156	2.80045	P			F			0.0140201	0.305876	6.45833e-07	0.549438	0.973093	0.00593222																			NA
MZ00030961	7.42563	1.59844	P			F			6.97601e-05	0.466312	0.0181603	0.291826	0.111409	-0.202869					At3g16150	MSL1.19; L-asparaginase, putative / L-asparagine amidohydrolase, putative	3.4e-11	Q8GXG1	ASPG2_ARATH Probable L-asparaginase 2 precursor (EC 3.5.1.1) (L-asparagine amidohydrolase 2) [Contains: L-asparaginase 2 subunit alpha; L-asparaginase 2 subunit beta] - Arabidopsis thaliana (Mouse-ear cress)	3e-10	Q8H2A9	L-asparaginase (EC 3.5.1.1). {Glycine max}{Viridiplantae}{Eukaryota}	1.4e-16						L-asparaginase {Glycine max;}
MZ00030999	7.55648	1.71858		N			F		0.828716	-0.0359201	0.996089	-0.000859872	3.55602e-06	-0.516496		LOC_Os03g39820	11973.m09065 protein expressed protein	3.6e-11	At5g55640	MDF20.8; expressed protein	9.5e-07				Q851H5	Hypothetical protein OSJNBb0042N11.13. {Oryza sativa}{Viridiplantae}{Eukaryota}	1.4e-09						NA
MZ00031069	8.94047	1.76325	N			F			3.52733e-05	-0.48139	0.0609458	-0.238476	0.00784085	0.31902		LOC_Os08g42390	11978.m08217 protein glycerophosphoryl diester phosphodiesterase family protein, putative, expressed	7.3e-06															NA
MZ00031086	8.34074	1.32927		P			F		0.837427	-0.0343028	0.328279	0.135202	6.18656e-06	0.505918		LOC_Os03g48430	11973.m09851 protein oxidoreductase, 2OG-Fe oxygenase family protein, expressed	3.3e-56	At1g06650	F12K11.26; 2-oxoglutarate-dependent dioxygenase, putative	8.5e-38	P10967	ACCO3_SOLLC 1-aminocyclopropane-1-carboxylate oxidase homolog (Protein E8) - Solanum lycopersicum (Tomato) (Lycopersicon esculentum)	2.4e-33	Q6AVK5	Putative oxygenase. {Oryza sativa}{Viridiplantae}{Eukaryota}	1.3e-54			METABOLISM;INTERACTION WITH THE ENVIRONMENT (Systemic);plant / fungal specific systemic sensing and response;amino acid metabolism;secondary metabolism;plant hormonal regulation;			putative oxygenase {Oryza sativa (japonica cultivar-group);}
MZ00031158	8.10572	1.76643	N			F			4.47522e-06	-0.525289	1.2527e-08	-0.61111	0.515891	-0.0919584		LOC_Os11g36920	11981.m07541 protein hypothetical protein	1.9e-35							Q6Z6B4	Hypothetical protein P0622F08.21 (Hypothetical protein OJ1521_G01.3). {Oryza sativa}{Viridiplantae}{Eukaryota}	2.9e-34						hypothetical protein {Oryza sativa (japonica cultivar-group);} ^|^GB|BAD15792.1|46389940|AP004854 hypothetical protein {Oryza sativa (japonica cultivar-group);}
MZ00031164	8.90295	1.64706		N			F		0.488101	0.101507	0.70854	-0.0581075	5.30449e-05	-0.460395		LOC_Os03g30830	11973.m08340 protein expressed protein	1.2e-49	At1g69295	F23O10.12; beta-1,3-glucanase-related	9.6e-30	Q9SD84	E13L3_ARATH Glucan endo-1,3-beta-glucosidase-like protein 3 precursor - Arabidopsis thaliana (Mouse-ear cress)	1.7e-25	Q6ATM0	Expressed protein. {Oryza sativa}{Viridiplantae}{Eukaryota}	4.9e-48						expressed protein {Oryza sativa (japonica cultivar-group);}
MZ00031182	9.16413	1.558		N			F		0.99534	0.00104341	0.189326	-0.174394	5.15697e-06	-0.509256		LOC_Os09g17580	11979.m05017 protein expressed protein	5.6e-22							Q6EPG6	Hypothetical protein OSJNBb0057I13.42 (Hypothetical protein OSJNBb0085I16.8). {Oryza sativa}{Viridiplantae}{Eukaryota}	2.2e-20						hypothetical protein {Oryza sativa (japonica cultivar-group);} ^|^GB|BAD29094.1|50252863|AP005700 hypothetical protein {Oryza sativa (japonica cultivar-group);}
MZ00031228	8.72055	1.5921		N			F		0.8348	0.03481	0.00974754	-0.315105	8.28986e-05	-0.449936		LOC_Os01g21380	11971.m08622 protein FAD dependent oxidoreductase family protein, expressed	5.3e-22	At2g24580	F25P17.12; sarcosine oxidase family protein [EC:1.5.3.1]; K00301 sarcosine oxidase	5.2e-13	Q9SJA7	SOX_ARATH Probable sarcosine oxidase (EC 1.5.3.1) - Arabidopsis thaliana (Mouse-ear cress)	4.6e-12	Q8RZT1	Putative L-pipecolic acid oxidase. {Oryza sativa}{Viridiplantae}{Eukaryota}	2.1e-20						putative L-pipecolic acid oxidase {Oryza sativa (japonica cultivar-group);}
MZ00031247	7.88413	1.3957		N			F		0.0506155	0.250851	0.995608	-0.000958139	1.46292e-06	-0.532886		LOC_Os12g35610	11982.m26926 protein respiratory burst oxidase homolog, putative, expressed	2.9e-28	At1g09090	F7G19.4; respiratory burst oxidase protein B (RbohB) / NADPH oxidase	3.2e-22	Q672K1	NOX3_RAT NADPH oxidase 3 (EC 1.6.3.-) - Rattus norvegicus (Rat)	4.7e-07	O04020	F7G19.3 protein. {Arabidopsis thaliana}{Viridiplantae}{Eukaryota}	1e-20						hypothetical protein [imported] - Arabidopsis thaliana {Arabidopsis thaliana;} ^|^GB|AAB70398.1|2342676|F7G19 Strong similarity to Oryza NADPH oxidase (gb|X93301). {Arabidopsis thaliana;}
MZ00031260	9.12475	1.39295		N			F		0.388787	0.122718	0.403272	-0.11818	5.15697e-06	-0.509298		LOC_Os05g50980	11975.m09165 protein SET domain containing protein, expressed	2.8e-43	At4g20130	F18F4.230; ribulose-1,5 bisphosphate carboxylase/oxygenase large subunit N-methyltransferase-related	2.9e-30				Q56YC9	Hypothetical protein At4g20120. {Arabidopsis thaliana}{Viridiplantae}{Eukaryota}	2e-28	SET					unknown protein {Arabidopsis thaliana;} ^|^GB|AAO42203.1|28393566|BT004184 unknown protein {Arabidopsis thaliana;}
MZ00031268	9.11461	1.59716	P			S			0.00562346	0.339892	0.0171754	0.294195	0.151855	-0.185071		LOC_Os01g14640	11971.m08067 protein expressed protein	3.9e-14							Q5NAL5	Hypothetical protein P0034C11.29. {Oryza sativa}{Viridiplantae}{Eukaryota}	6.9e-10						hypothetical protein {Oryza sativa (japonica cultivar-group);}
MZ00031283	7.98488	2.6842		N			S		0.949981	0.0111462	0.412489	-0.11608	0.00529219	-0.332748		LOC_Os01g73070	11971.m13336 protein expressed protein	8e-12							Q5JMT3	DNA binding protein-like. {Oryza sativa}{Viridiplantae}{Eukaryota}	3.4e-10						NA
MZ00031307	7.93329	1.2504	P			F			1.10924e-05	0.505893	0.00775553	0.323404	0.00923156	-0.313061		LOC_Os01g45510	11971.m10753 protein uncharacterized plant-specific domain TIGR01570 family protein	6.6e-115	At5g23100	MYJ24.9; expressed protein	4e-56	Q9UQ35	SRRM2_HUMAN Serine/arginine repetitive matrix protein 2 (Serine/arginine-rich splicing factor-related nuclear matrix protein of 300 kDa) (Ser/Arg-related nuclear matrix protein) (SR-related nuclear matrix protein of 300 kDa) (Splicing coactivator subunit SRm300) (300 kDa nuclear matrix antigen) - Homo sapiens (Human)	7.4e-08	Q8RZE0	Hypothetical protein P0510C12.17 (Hypothetical protein P0039G05.32). {Oryza sativa}{Viridiplantae}{Eukaryota}	3.2e-115						hypothetical protein {Oryza sativa (japonica cultivar-group);} ^|^GB|BAB90468.1|20161546|AP003725 hypothetical protein similar to Arabidopsis thaliana chromosome 5, At5g23100 {Oryza sativa (japonica cultivar-TRUNCATED-
MZ00031310	8.4418	1.69041	P			F			0.00196737	0.375321	7.90405e-05	0.454865	0.59004	-0.0781823		LOC_Os03g53200	11973.m10293 protein Calmodulin, putative, expressed	1.1e-71	At1g66410	T27F4.1; calmodulin-1/4 (CAM4); K02183 calmodulin	7e-50	P27164	CALM3_PETHY Calmodulin-related protein - Petunia hybrida (Petunia)	1.5e-49	Q84MN0	Putative calmodulin. {Oryza sativa}{Viridiplantae}{Eukaryota}	5.7e-70			protein binding;calcium binding;Ca2+ mediated signal transduction;eukaryotic plasma membrane / membrane attached;cytoplasm;intracellular signalling;photoperception and response;transmembrane signal transduction;INTERACTION WITH THE CELLULAR ENVIRONMENT;vision;INTERACTION WITH THE ENVIRONMENT (Systemic);SUBCELLULAR LOCALIZATION;CELLULAR COMMUNICATION/SIGNAL TRANSDUCTION MECHANISM;animal specific s…			putative calmodulin {Oryza sativa (japonica cultivar-group);}
MZ00031351	9.36596	1.68687	P			F			0.000146012	0.448302	4.53623e-08	0.592499	0.985173	-0.00345485		LOC_Os04g36070	11974.m08696 protein Response regulator receiver domain containing protein, expressed	3.8e-80	At1g10470	T10O24.8; two-component responsive regulator / response regulator 4 (ARR4)	3.7e-28	O82798	ARR4_ARATH Two-component response regulator ARR4 (Response regulator 1) - Arabidopsis thaliana (Mouse-ear cress)	3.3e-27	Q9FRY8	Response regulator 7. {Zea mays}{Viridiplantae}{Eukaryota}	1.2e-55	Orphans		intracellular signalling;CELLULAR COMMUNICATION/SIGNAL TRANSDUCTION MECHANISM;unspecified signal transduction;	Cytokinin signaling pathway;		response regulator 7 {Zea mays;}
MZ00031383	8.58023	1.38422	P			F			2.46483e-07	0.584051	0.000152038	0.43832	0.062417	-0.233192																			NA
MZ00031420	9.12952	1.47243		P			F		0.0261731	-0.280337	0.740514	-0.0521354	3.39462e-05	0.470208		LOC_Os08g44050	11978.m08379 protein INDETERMINATE-related protein 1, putative, expressed	1.4e-23							Q5UDB5	INDETERMINATE-related protein 1. {Zea mays}{Viridiplantae}{Eukaryota}	1.6e-42	C2H2					putative zinc finger protein {Oryza sativa (japonica cultivar-group);} ^|^GB|BAD33014.1|50725545|AP004044 putative zinc finger protein {Oryza sativa (japonica cultivar-group);}
MZ00031426	8.67652	1.22946	P			F			0.00045448	0.417931	7.72574e-05	0.455488	0.234219	0.157048		LOC_Os01g63970	11971.m12512 protein sialyltransferase, putative, expressed	9.9e-07															NA
MZ00031445	8.01495	1.44257	P	N		F	F		1.44869e-06	0.549291	0.0143002	0.301006	6.23653e-08	-0.583029		LOC_Os01g72200	11971.m13255 protein expressed protein	5.9e-27	At3g15750	MSJ11.15; expressed protein	9.7e-06				Q5JKX3	Hypothetical protein B1147A04.32. {Oryza sativa}{Viridiplantae}{Eukaryota}	3e-25						hypothetical protein similar to Oryza sativa chromosome 10, OSJNBa0056G17.33 {Oryza sativa (japonica cultivar-group);}
MZ00031537	9.7389	1.35994		N			F		0.472485	0.104918	0.178467	-0.17829	2.6287e-05	-0.476007		LOC_Os07g01850	11977.m04663 protein NLI interacting factor-like phosphatase family protein, expressed	9.1e-86	At4g26190	F20B18.300; expressed protein	3.3e-38	O94336	YHM3_SCHPO Hypothetical FCP1 homology domain-containing protein SPBC1271.03c - Schizosaccharomyces pombe (Fission yeast)	3.3e-07	Q8LKU4	Hypothetical protein 170F8.6. {Sorghum bicolor}{Viridiplantae}{Eukaryota}	1.1e-107						unknown protein {Sorghum bicolor;}
MZ00031569	9.5682	2.60688	N			S			0.00609309	-0.337008	0.01438	-0.300817	0.14114	0.18954		LOC_Os03g05270	11973.m06051 protein CHY zinc finger family protein, expressed	2.3e-64	At5g22920	MRN17.15; PGPD14 protein	1.5e-49	Q9CR50	ZN363_MOUSE RING finger and CHY zinc finger domain-containing protein 1 (Zinc finger protein 363) (CH-rich-interacting match with PLAG1) (Androgen receptor N-terminal-interacting protein) - Mus musculus (Mouse)	2.5e-29	Q7XDQ1	Putative PGPD14 protein (Pollen germination related protein). {Oryza sativa}{Viridiplantae}{Eukaryota}	3.4e-56						putative PGPD14 protein (pollen germination related protein) {Oryza sativa (japonica cultivar-group);}
MZ00031616	9.55829	1.63204	N			S			0.599495	-0.0792703	0.00139457	-0.380105	0.0940001	-0.212221		LOC_Os01g47420	11971.m10937 protein pterin-4-alpha-carbinolamine dehydratase family protein, expressed	1.3e-56	At1g29810	F1N18.100; dehydratase family	2.4e-42	Q60BH8	PHS_METCA Putative pterin-4-alpha-carbinolamine dehydratase (EC 4.2.1.96) (PHS) (4-alpha-hydroxy-tetrahydropterin dehydratase) (Pterin carbinolamine dehydratase) (PCD) - Methylococcus capsulatus	6.2e-19	Q5SN39	PCD/DCoH-like protein 2-like. {Oryza sativa}{Viridiplantae}{Eukaryota}	5e-55						PCD/DCoH-like protein 2 {Arabidopsis thaliana;}
MZ00031758	7.97895	1.33978		P			F		0.174077	-0.182572	0.159965	-0.185205	9.06649e-05	0.447653																			NA
MZ00031877	11.4194	1.39614	P			F			0.116872	0.206566	7.06959e-05	0.457627	0.508198	0.0934387		LOC_Os02g03020	11972.m05652 protein calcium-binding protein, putative, expressed	9.4e-13	At2g46600	F13A10.13; calcium-binding protein, putative	2.1e-09				Q6Z727	Putative EF-hand Ca2+-binding protein CCD1. {Oryza sativa}{Viridiplantae}{Eukaryota}	3.7e-11						putative EF-hand Ca2+-binding protein CCD1 {Oryza sativa (japonica cultivar-group);}
MZ00031899	8.442	2.33218		N			F		0.0904074	0.221139	0.661952	-0.0666435	1.73209e-05	-0.484885											Q7XQR1	OSJNBa0091D06.3 protein. {Oryza sativa}{Viridiplantae}{Eukaryota}	2.2e-13						OSJNBa0091D06.3 {Oryza sativa (japonica cultivar-group);}
MZ00031906	9.33294	1.65613	P			F			0.0520819	0.249512	9.63498e-06	0.500587	0.587193	0.078708		LOC_Os01g04330	11971.m07068 protein EF hand family protein, expressed	6.3e-46	At2g15680	F9O13.23; calmodulin-related protein, putative	2.1e-18	Q9M7R0	ALL8_OLEEU Calcium-binding allergen Ole e 8 (PCA18/PCA23) - Olea europaea (Common olive)	6.8e-20	Q5ZCK5	Putative calcium binding protein. {Oryza sativa}{Viridiplantae}{Eukaryota}	2.5e-44						contains EST AU070677(R10059) unknown protein {Oryza sativa (japonica cultivar-group);}
MZ00031960	8.59179	1.53986	N			F			2.7578e-05	-0.486136	0.0117917	-0.308336	0.286941	0.142258		LOC_Os12g42100	11982.m07989 protein hypothetical protein	1.5e-119	At1g30300	F12P21.8; expressed protein	1.8e-124	Q7MUY1	LIPB_PORGI Lipoyltransferase (EC 2.3.1.-) (Lipoyl-[acyl-carrier-protein]-protein-N-lipoyltransferase) (Lipoate-protein ligase B) - Porphyromonas gingivalis (Bacteroides gingivalis)	9.1e-06	Q6NNG9	At1g30300. {Arabidopsis thaliana}{Viridiplantae}{Eukaryota}	1.2e-122						At1g30300 {Arabidopsis thaliana;} ^|^GB|AAR24228.1|38566676|BT010861 At1g30300 {Arabidopsis thaliana;}
MZ00031963	8.96204	3.67887		P			F		0.0979322	-0.216811	0.0382951	-0.260219	5.55925e-05	0.459191																			NA
MZ00031993	8.05348	1.13868	N			S			0.281179	-0.148768	0.00509931	-0.337957	0.336505	0.129896		LOC_Os04g18200	11974.m06985 protein Dihydrodipicolinate synthase, chloroplast precursor, putative, expressed	5.5e-166	At2g45440	F4L23.5; dihydrodipicolinate synthase 2 (DHDPS2) [EC:4.2.1.52]; K01714 dihydrodipicolinate synthase	4.2e-139	P26259	DAPA_MAIZE Dihydrodipicolinate synthase, chloroplast precursor (EC 4.2.1.52) (DHDPS) - Zea mays (Maize)	5.3e-164	Q9LWB9	Dihydrodipicolinate synthase precursor (EC 4.2.1.52). {Oryza sativa}{Viridiplantae}{Eukaryota}	2e-163			metabolism of the aspartate family;metabolism of lysine;METABOLISM;biosynthesis of lysine;amino acid metabolism;			dihydrodipicolinate synthase {Oryza sativa;}
MZ00032100	8.75439	2.84641	P			F			0.0101294	0.318183	3.31859e-05	0.474913	0.418677	-0.111664		LOC_Os01g21970	11971.m08681 protein Protein kinase domain containing protein, expressed	1.4e-20	At3g62220	T17J13.180; serine/threonine protein kinase, putative	5.2e-19				Q9AWP9	Putative Pto kinase interactor 1. {Oryza sativa}{Viridiplantae}{Eukaryota}	6.9e-19		RLCK-VIII	unspecified signal transduction;CELLULAR COMMUNICATION/SIGNAL TRANSDUCTION MECHANISM;intracellular signalling;			putative Pto kinase interactor 1 {Oryza sativa (japonica cultivar-group);} ^|^GB|BAB21241.1|12328582|AP002953 putative Pto kinase interactor 1 {Oryza sativa (japonica cultivar-group);}
MZ00032158	8.02722	1.50807	P			F			0.000803387	0.40194	2.92325e-05	0.477864	0.115258	-0.201019		LOC_Os10g37660	11980.m06554 protein Trehalase family protein, expressed	9.1e-86	At4g24040	T19F6.30; glycosyl hydrolase family protein 37 / trehalase, putative [EC:3.2.1.28]; K01194 alpha,alpha-trehalase	8e-58	P32358	TREA_BOMMO Trehalase precursor (EC 3.2.1.28) (Alpha,alpha-trehalase) (Alpha,alpha-trehalose glucohydrolase) - Bombyx mori (Silk moth)	2.6e-33	Q9FWC1	Putative trehalase. {Oryza sativa}{Viridiplantae}{Eukaryota}	3.6e-84			metabolism of energy reserves (e.g. glycogen, trehalose);ENERGY;C-compound and carbohydrate utilization;C-compound and carbohydrate metabolism;METABOLISM;			putative trehalase {Oryza sativa (japonica cultivar-group);} ^|^GB|AAG13442.1|10122053|AC051634 putative trehalase {Oryza sativa (japonica cultivar-group);}
MZ00032168	9.4877	3.55264	P			F			0.00310594	0.360392	7.00311e-11	0.678273	0.58845	-0.0784176		LOC_Os01g19220	11971.m08459 protein Glycosyl hydrolase family 3 C terminal domain containing protein, expressed	8.2e-69	At5g10560	F12B17.90; glycosyl hydrolase family 3	3.1e-17	P83344	XYNB_PRUPE Putative beta-D-xylosidase (EC 3.2.1.-) (PpAz152) (Fragment) - Prunus persica (Peach)	2e-17	Q94IY5	Putative alpha-L-arabinofuranosidase/beta-D-xylosidase isoenzyme ARA- I. {Oryza sativa}{Viridiplantae}{Eukaryota}	3.3e-67			METABOLISM;C-compound and carbohydrate metabolism;C-compound and carbohydrate utilization;C-compound, carbohydrate catabolism;			putative beta-xylosidase {Oryza sativa (japonica cultivar-group);}
MZ00032180	7.7571	1.44454		N			F		0.0196911	0.292209	0.858603	0.029929	4.44854e-05	-0.46402		LOC_Os12g18640	11982.m05817 protein pentatricopeptide, putative, expressed	2.2e-15															NA
MZ00032183	8.94833	1.85005	P			S			0.000700201	0.405888	0.027181	0.27535	0.280747	-0.143777		LOC_Os05g34720	11975.m07702 protein Uncharacterized ACR, COG1678 family protein, expressed	4.6e-43	At1g33780	F14M2.10; expressed protein	7.4e-23				Q60DV8	Hypothetical protein P0426G01.14. {Oryza sativa}{Viridiplantae}{Eukaryota}	1.8e-41						contains EST AU032660(S13119) unknown protein {Oryza sativa (japonica cultivar-group);} ^|^GB|BAC00627.1|21328042|AP003346 contains EST AU032660(S13119) unknown protein {Oryza sativa (japonica cultivar-group);}
MZ00032306	10.5836	1.80496	P			S			0.683186	0.0630209	0.000914765	0.392339	0.000367582	0.413181		LOC_Os03g63740	11973.m11242 protein expressed protein	3.2e-51	At1g24450	F21J9.11; ribonuclease III family protein	1.6e-27	Q9FPQ6	GP1_CHLRE Vegetative cell wall protein gp1 precursor (Hydroxyproline-rich glycoprotein 1) - Chlamydomonas reinhardtii	8.8e-17	Q84T63	Hypothetical protein. {Oryza sativa}{Viridiplantae}{Eukaryota}	1.3e-49						hypothetical protein {Oryza sativa (japonica cultivar-group);}
MZ00032327	9.04316	1.3385		P			F		0.0297465	-0.275049	0.307879	-0.140263	1.45863e-05	0.488819		LOC_Os04g59520	11974.m10827 protein C2 domain-containing protein, putative, expressed	1.1e-18	At1g22610	F12K8.4; C2 domain-containing protein	3.7e-14				Q7XKA3	OSJNBb0020J19.7 protein. {Oryza sativa}{Viridiplantae}{Eukaryota}	5.6e-17			amino acid metabolism;biosynthesis of phenylpropanoids;purine nucleotide metabolism;pyrimidine nucleotide metabolism;nucleotide metabolism;METABOLISM;secondary metabolism;biosynthesis of secondary products derived from L-phenylalanine and L-tyrosine;			OSJNBb0020J19.7 {Oryza sativa (japonica cultivar-group);}
[truncated: 521 more rows]
